# Supplementary material for: Evaluation Criteria of Noninvasive Telemonitoring for Patients With Heart Failure: Systematic Review
Source: J Med Internet Res. 2018 Jan 16;20(1):e16. doi: 10.2196/jmir.7873 (PMC6257336; doi:10.2196/jmir.7873)
Supplement: Multimedia Appendix 4 [file jmir_v20i1e16_app4.xls]

## Sheet: List of collected data
Topic	Description
Period of the experiment	Begins with the recruitment of the first patient and ends with the end of follow-up of the last patient.
Country	Country where the study was carried out.
Care context	Location of the patients within their care pathway (after hospitalisa-tion for an acute episode or in stable condition, followed-up by a spe-cialist or a primary care provider).
Centres	Multicentre or single-centre study.
Telemonitoring actors	People directly involved in the telemonitoring service process (pa-tients, healthcare professionals, family caregivers, and technician).
External stakeholders	People indirectly involved in the telemonitoring service process (payers and managers).
Project lifecycle phase	Four phases depict the lifecycle of a project: development (prototype), implementation (small-scale experiment), integration (large-scale ex-periment) and sustained operation (routine patient care).
Study objective	Research question of the study.
Study design	Methodological design of the study (randomized trial, cohort study, cross sectional study, etc.).
Non-clinical inclusion criteria	All inclusion and exclusion criteria that are not directly related to the patient health status.
Patient age	Median age of included patients.
Number of patients	Total number of patients involved in the telemonitoring assessment.
Number of healthcare professionals	Total number of healthcare professionals involved in the telemonitor-ing assessment.
Associated intervention	Interventions performed to enable the home telemonitoring service (therapeutic education, training in equipment use, etc.).
Intervention duration	Duration of the monitoring service per patient, from the first to the last data transmission.
Monitoring devices	Connected objects used for measuring the patient data and sending them to the local transmission device.
Transmission device	Device that transmits monitoring data to the remote storage solution.
Data transmitted	Patient data sent to the remote storage solution and processed in the professional station (physiological measurements, answers to ques-tions, etc.).
Action trigger	Data pattern indicating the need for a healthcare intervention.
Action	Healthcare intervention triggered.
Evaluation sources	Sources of data that are used for telemonitoring assessment: patients and families, healthcare professionals, medical records, administrative records, etc.
Evaluation timing	Time of assessment during the intervention period.
Evaluation dimensions	Main dimensions of evaluation: clinical, economic, technical, organi-zational, educational, and user perspective
Evaluation criteria	Criteria reported for telemonitoring assessment.
Perspective adopted for the evaluation	The perspective of the actors or external stakeholders for whom the evaluation is performed: patients, healthcare professionals, payers, managers…

## Sheet: Study descriptions
Identifier	Experiment period	Country	Care context	Actors	Project life cycle stage	Study objective(s)	Study design	Non clinical inclusion criteria	Patient age	Number of patients	Number of healthcare professional	Associated intervention(s)	Intervention duration (per patient)	Monitoring device(s)	Communication technology(ies)	Information transmitted	Action triggers	Action
Antonicelli 2008	Not clear	Italy	- Academic specialized care '-Post acute hospitalzation	-Patient -CHF team -Home care givers	Implementation	-To study the effects of home telemonitoring in elderly patients	Randomized controlled trial	-Have a cooperation and/or of reliable family assistance at home -Ability to acces at home telephone line	Mean 78 years	-57 patients	_	-Patient and caregivers training course during the hospitalization period about home study protocol and use of equipment	- 12 months	-Scale -ECG device -BP monitor	-Telephone line	-Symptoms -BP -HR -Body weight -ECG -24h urine output	-Vital signs thresholds	-Therapeutic regimen reassessed and altered regulary
Antonicelli 2010	Not clear	Italy	- Academic specialized care '-Post acute hospitalzation	-Patient -CHF team -Home care givers	Implementation	-To assess the impact of telemonitoring on patient CHF	Randomized controlled trial	-Have a cooperation and/or of reliable family assistance at home -Ability to acces at home telephone line	Mean 78,2 years	-57 patients	_	_	-12 months	-Scale -ECG device -BP monitor	-Telephone line	-Symptoms -BP -HR -Body weight -ECG -24h urine output	-Vital signs thresholds	-Therapeutic regimen reassessed and altered regulary
Baker 2011	2007 - 2009	Us (California)	- Specialized care '-Post acute hospitalization	-Patient -Research assistance -Master' health educator -Policy maker	Integration	To examine the effect of 2 different levels of self care training on the adoption of key self care behaviors and on HF related quality of life.	Randomized controlled trial	-Fluency in English or Spanish -Adequate cognitive functioning	Mean 60,7 years	605 patients	_	-40 munites HF education	1 months	-Digital scale	-Mobile phone	-Weight -Symptoms	_	_
Baker 2013	2 years	Us (California)	-Specialized care '-Post acute hospitalzation	-Patient -Medicare beneficiaries -Clinic professional	Integration	-To evaluate mortality and healthcare utilization effects	Cohort	_	Mean 76,8 years	-1767 patients	_	_	-300 days	-Health Buddy devices -Not clear exactlly	-Telephone line	-Vital signs -Mental health -Symptoms	-Deterioating clinical signs -Lack f response -Gaps in individuals' knowledge and behaviors	-Appropriate feedback
Balk2008	July 2005 -August 2006	Netherlands	- Specialized care -Post acute hospitalzation	-Patient -Cardiologist -HF nurse	Implementation	-To evaluate a remote guidance system.	Randomized controlled trial	_	Mean 66,5 years	214 patients	_	-Receive instructions on how to use the TV-channel and the measurement devices by a service engineer	Mean 288 days	-MOTIVA system -TV channel -automated device: Blood pressure -Weight scale	-Internet conncetion -Telephone line	-Weight -Blood pressure -Reminders of medications -Health related survey -Motivational messages	-Threshold for Weight and BP	_
Bekelman 2015	May 2009 - June 2011	US (Colorado)	-Specialized care '-Post acute hospitalzation	-Nurse coordinator -Cardiologist -Psychiatrist -Primary care physician	Integration	-To determine the effectiveness of a collaborative care patient-centered	Randomized controlled trial	_	Mean 68 years	-392 patients	_	Not clear	- 12 months	-Scale ? -BP monitor ?	-Telephone line	-Weight -BP -Symptoms -HR -Depression questionnaire	-Vital signs thresholds	-Contact patient, if necessary contact the care team for any changes in medications.
Benatar 2003	April 1997 - July 2000	US (New Olreans)	- Specialized care '-Post acute hospitalzation	-Cardiologist -Advance practice nurse -Care givers -Patients	Implementation	To compare outcomes for patients with home nurse visits.	Randomized controlled trial	-Have an operational home telephone line	Mean 63 years	216 patients	_	_	3 months	-Home monitor device (AvidCare Corporation)	-Secure internet site -Telephone	-HR -BP -Weight -Oxygen saturation -Symptoms	_	_
Bernocchi 2012	_	Italy	-Specialized care '-Post acute hospitalization	-Nurse center -General practicien -Cardiologist	Implementation	To verify implementation and use of TELEMACO	Cohort	_	Mean 69 years	166 patients	_	Patient instruction on their respective disease conditions	6 months	-ECG	-Mobile phone	-ECG -Symptoms	_	_
Bikdeli 2014	2006 -2009	US	-Specialized care '-Post acute hospitalization	-Internal medicin -Cardiologist -Patient -Nurse	Integration	To improve HF outcomes	Randomized controlled trial	-Able to stand on a scale -Able to speak English or Spanish	Mean 61,1 years	1557 patients	_	_	180 days	Tel-Assurance (pharos innovation) Scale	Telephone line (voice response)	Weight, symptoms	predetermined responses Variances	Contact any patient whose reponse generated variances and document their management of the variances.
Bisio 2015	NA	Italy	Specialized care	_	Developpment	Remote health monitoring architecture	Cohort	_	_	4 volunteers	_	_	33h	-Pulse oximeter '-Weighing scale '-smartphone (Physical activity)	-Smartphone	-PSO2 -Weight -HR -Activity	_	_
Black 2014b	NA	USA (California)	- Academic, specialized care - Post acute hospitalization	-Patient -Nurses '-Patient family (optional)	Integration	Evaluating telemonitoring process and health outcomes, understanding modifying and explanatory factors 1) Evaluating the effectiveness of a care transition (pre-discharge education & post-discharge telephone) 2) Understanding the influence of moderating variables such as socioeconomic status, health literacy, and patient co-morbilities, as well as the impact of the intervention on intermediate fa…	Randomized controlled trial	-Ability to independently perform a stading weight '-Have phone line in the home '-Cognitive ability -English, Spanish, Persian, or Russian speaking - access to resources, required to participate fully in the BEAT-HF intervention	>= 50-years old	1500 patients	_	pre-discharge education about heart failure (only telemonitored patients)	180 days post-discharge	Ideal Life Body-Manager (weight scale) and BP-Manager Text messaging	bluetooth => cellular phone lines => secure server => internet	daily telemonitoring of weight, blood pressure, heart rate, and three symptom questions (among six)	Prespecifier weight, BP and HR thresholds, new symptoms	Phone call for investigating and encourage patients to contact their care provider if necessary
Blum2014	June 2001 - January 2005	USA (Virginia)	-Academic specialized care '-Post acute hospitalzation	-Nurse practioner -Patient	Implementation	-To analyse the effects of home telemonitoring on medical costs, 30 day rehospitalization, mortality and health related quality of life.	Randomized controlled trial	-Have a working telephone	Mean 72 years	204 patients	_	_	802 days	-Philips Electronics E-care system (wirelessly) -Hub	-Telephone line	- Weight -Blood pressure -Heart rate	- No specific protocols	- Based on nurse practitioner's experience -Medication adjustment
Bohme2012	-Not clear	Germany (Berlin)	- Primary care -Home care program	-Nurse -Psychologists -Health practitioner -Patient	Implementation	-To improve participants' perceived health and actual physical symptoms	Cohort	- Sufficient german language skills -Motivation	Mean 69,5 years	259 patients	_	- Therapy education	6 months	_	-Telephone line	-Symptoms -Health percieved -Physical impairment	_	_
Bowles 2009b	NA	USA (Pennsylvania)	- Primary care - Homecare program	-Patient -Nurses	Implementation	Outcome of care and its predictors Process of care	Randomized controlled trial	-cognitively intact -able to hear and see well enough to use the equipment, -English speaking -having a conventional (fixed) telephone - 55 year and older	Mean 75 years	303 patients	_	Nurse based home care (all patients)	Until discharge from the homecare program : 90 days	-Physiology monitor with blood pressure cuff, -bodyweight scale, - glucometer - pulse oximeter -Digital stethoscope and camera if needed	Unclear (regular phone line?)	Weight, blood pressure, pulse oxymetry	Unclear	Unclear
Boyne 2014	Oct 2007 - Dec 2008	Netherlands	- Specialized care '-Post acute hospitalization	-HF nurse -Cardiologist -Patient	Integration	To analyse the effects of telemonitoring on disease specific knowledge, adherence, sel-efficacy and self-care.	Randomized controlled trial	-=> 18 years old -Physically and cognitively practicable	Mean 71 years	382 patients	_	_	1 year	-Health budy	-Telephone	-Symptoms -Weight?	_	_
Boyne2011	Septembre 2007 - ?	Netherlands	-Academic, specialized care -Post acute hospitalzation	-Nurse -Cardiologist -Nurse assistant	Integration	To outline the study protocol of a tailor-made telemonitoring program in ambulant patients with HF.	Randomized controlled trial	-Not have visual limitations '-Not have problem of hearing in combination with living as a single person - Comfortable with Dutch language	Not clear, 65?	390 Patients	_	- 4 types of program with different duration.	12 months	-Health buddy device : -Blood pressure monitor -Weight scale -Blood Glucose monitor -Peak flow meter -Liquid crystal display screen	Not Clear	-Blood presure -Weight -Rate control -Symptoms	-Responses to the dialogues are dealing with risk profiles	-Care providers select high risk patients and anticipate to their problem
Boyne2012	Octobre 2007-Decembre 2008	Netherlands	-Academic, specialized care -Post acute hospitalzation	- Specialized hear failure nurse -Nurse assistant -Patient	Integration	- To evaluate heart failure hospitalization during 1 year follow up by telemonitoring.	Randomized controlled trial	-Ages 18 yers or older -Ability to use health buddy system physically or cognitively	Mean 71,5 years	382 patients	_	'- 4 types of program with different duration.	- 1 year	-Health buddy device : -Blood pressure monitor -Weight scale -Blood Glucose monitor -Peak flow meter -Liquid crystal display screen	-Landline phone	Not automated '-Symptom -Behaviour -Knowledge Face to face : BP,HR,W	-Responses to the dialogues are dealing with risk profiles	-Care providers select high risk patients and anticipate to their problem -Advice, re-allocation to any ohter sets of (4types ) program
Boyne2013	Not clear	Netherlands	-Academic, specialized care -Post acute hospitalzation	- HF nurse specialist -Patient	Integration	-To evaluate cost effectiveness of telemonitoring in patient CHF	Randomized controlled trial	-Ages 18 yers or older -Ability to use health buddy system physically or cognitively	Mean 71 years	382 patients	_	_	-1 year	-Health buddy appliance with liquid crystal display screen with 4 keys	-Telephone line	Not automated '-Symptom -Behaviour -Knowledge	-Responses to the dialogues are dealing with risk profiles	-Care providers select high risk patients and anticipate to their problem -Advice, re-allocation to any ohter sets of (4types ) program
Bradford 2005	1999 - 2000 2000-2001	US (New Olreans)	-Specialized care '-Post acute hospitalzation	-Physician -Home care nurse	Implementation	To compare willingness to pay for telemonitoring	Cohort	_	Mean 63,3 years	224 patients	_	_	_	-Weight scale -BP monitor -Pulse oximeter -ECG -Electronic stethoscope -Personal computer platform	-Nurse home visiting	-Weight -BP -Temperature -Pulse oximetry -Heart function	_	_
Browning2011	March 2008 -February 2009	USA	- Primary care -Home care program	-Staff nurse -Patient -Physician -Nurse champion	Developpment	-To determine the impact of telehealth monitoring devices in homecare outcomes -To describe use, referral and treatment patterns -To identify differences between satisfaction and utilization of services for patient	Cohort	-Have working phone line -Ability to use the telehealth device -Homes wothout vermin infested	Mean 81 years	24 patients	_	-Nure champion provide physician and nurse staff education -Installation at patients' homes	12 months	-Blood pressure monitor -Weight scale -Blood glucose monitor	-Telephone line	-Blood pressure -Weight -Pulse oximeter -Blood sugar -Symptoms	-Personalized threshold for each parameter	- not clear (advice for changing in care or need to be seen outside regulary scheduled visits)
Capomolla 2004	June 2000 - June 2001	Italy	-Specialized care -Post acute hospitalization	-Cardiologist -Trained nurse -Patient	Implementation	To describe the home telemonitoring service and evaluate its outcomes in comparison to the usual program of care after discharge from a heart failure unit.	Randomized controlled trial	_	Mean 57 years	133 patients	_	-Therapeutic programs and education program about the use of the telemonitoring service.	10 months	-Scale -Blood pressure monitor	-Mobile phone -Touch-pad	- Symptoms -Blood pressure -Weight -Heart rate	-Parameters being outside the accepted individual range of variation -The rate of change of one or more parameters exceeding a pre-set value.	-Phone call to the patient at home
Cartwright2013	May 2008- Decembre 2009	Uk	- Primary care -Home care program	- District nurse -Specilist nurse -General practitioners -Patient	Integration	-To evaluate the effect of home based telehealth on health related quality of life, anxiety and depressive symptoms.	Randomized controlled trial	-Have a telephone landline for broadband internet connection -Have a digital television -Sufficient English language	Mean 70 years	759 patients	365 general practitioners	-Not clear	12 months	-Blood pressure monitor -Glucometer -Pulse oximeter -Weighing scale	-Telephone line -Keyboard monitor -Television	-Blood pressure -Weight -SPO2 -Blood sugar -Symptoms	-Prespecified boundaries for weight, blood pressure, pulse andblood sugar	-Contact patient -Contact general practioner -Contact hospital clinic
Chaudhry 2007	Not clear	US (Connecticut)	-Specialized and primary care '-Post acute hospitalzation	-Nurse -Primary care -General cardiology -HF speciality -Patient -Project manager	Implementation	To determine the effects of automated symptom and self reported weight monitoring.	Randomized controlled trial	- > =18 years old -Access to telephone line -Capable to speak English or Spain -Not have cognitive impairment	_	288 patients	_	_	6 months	-HF educational material -Scale	-Telephone	-Weight -Symptoms	-Variances in weight	-Advice to the patient: modify diet, increase diuretic dose or adhere to medications. -consulte with physicians -Advise an urgent clinic or ED visit -Refer the patient to another specialist.
Chaudhry 2010	2006-2009	USA (NewHaven)	-Academic, specialized care -Post acute hospitalzation	-Patient -Nurses	Integration	To determine whether telemonitoring whould reduce the combined end point of readmission or death from any cause among patients recently hospitalized for heart failure	Randomized controlled trial	Ability to stand on a scale, Not have severe cognitive impairement	Median 61 years	1653 Patients	33 cardiologists	Staff site contact patient to encourage participation	180 days	Tel-Assurance (pharos innovation) Scale	Telephone line (voice response)	Weight, symptoms	predetermined responses Variances	Contact any patient whose reponse generated variances and document their management of the variances.
Chen2010	Decembre 2003 - July 2005	Taiwan	- Academic specialized care '-Post acute hospitalzation	_	Integration	-To evaluate the clinical effect of a home based telephone intervention	Not clear	-Have chinese race -Age 18 years or older	Mean 62,8 years	550 patients	_	- Health education -Therapy education	6 months	_	-Telephone	-Sypmtoms	_	_
Clark 2007	May2004-May 2005	Australia	- Primary care - Homecare program	-Patient '-Nurse -GP volunteered	Implementation	Determining of adherence, adaptation and acceptability for a national nurse-coordinated telephone monitoring CHF	Randomized controlled trial	->18 years '-Have a touch dial phone '-Ability to operate a dial phone	Mean 74,7 years	79 patients	_	-Training call to ensure competence in the independent use of the telephone technology-Educational materials for GP, carers, family and patient	-12 months	-weighing scale	'-standard telephone line (symptom) '-Computer (visual)	-Weight -Symptoms	Not clear	Not Clear
Cleland 2005	August 2000 - March 2002	Netherlands	- Specialized care '-Post acute hospitalization	-Specialized nurse -Doctors -Primary care physician	Integration	To identify improved outcomes with TLM	Randomized controlled trial	- > 70 years old -Able to comply with home telemonitoring	_	426 patients	_	-Service engineer visit home to install the equipment	240 days	-Electronic weight scale -Automated sphygmomanometer -ECG	-Telephone -Hub connected -Central web server	-Blood pressure -Weight -Rhythm -HR -Symptoms	-Preset limits	-Short term and long term advice by nurses and physician.
Cole 2006	_	US (New York)	-Specialized care '-Post acute hospitalization	-Clinician -Social worker -Nurse -Physician -Patient	Developpment	To assess the feasibility of a telephonic nurse double disease management for patients with HF and depression.	Cohort	_	Mean 73,8 years	35 patients	_	_	13 months	_	-Telephone	-Symptoms -Treatment	_	_
Copeland 2010	June 2005 - ?	US (Texas)	-Specialized care '-Post acute hospitalization	-Nurse -Physician	Integration	To assess the effect of a telephone intervention to improve quality of life among patients HF.	Randomized controlled trial	-=> 18 years old -Able to speak English or Spanish	Mean 70 years	458 patients	_	_	1 year	_	-Telephone	-Symptoms -HF knowledge	-Gap between patient's measur and HF guideline	_
Cui2013	April 2005 - Septembre 2006	Canada (Manitoba)	- Primary care -Home care program	-Nursing call centre -Primary care doctors -Patient	Implementation	- To evluate the cost effective of CHF program	Randomized controlled trial	_	Mean 75 years	179 patients	_	-Offer education and self monitoring tools	166 - 518 days	-Blood pressure monitor -Body weight scale	-Telephone	-Weight -Blood pressure -Symptoms	- Not clear	-Nursing staff communicate with primary care physician to discuss health status and care management strategies
Dansky 2008	March 2004 -December 2005	US (Philadelphia)	- Primary care - Homecare program	-Home care nurse -Personal physician -Nurse researcher -Patient	Implementation	To determine the effects of telehomecare on hospitalization, ED use, mortality and symptoms of HF.	Randomized controlled trial	-Ability to communicate in English -Ability to see and hear the equipment -Have a phone line in the home	Mean 77 years	284 patients	_	-Each patient receive a packet of information on HF (guidelines on self management, etc) -Video for intercting with patient to discuss symptoms, diet, medications and physical activity	120 days	-HomMed health monitor or ViTel Net -Digital stethoscope -Video camera	-Telephone line -Standard modem	-Weight -Pulse -BP -Symptoms -Optional (Blood sugar and Pulse oxymetry)	-Preset parameters	_
Dar 2009	Jul2006-Aug 2007	UK	-Specialized care '-Post acute hospitalzation	-Patient '-Heart failure nurse -Cardiologist -physician with a specialist intrest	Implementation	Examining the impact of home telemonitoring on typical heart failure patients	Randomized controlled trial	->18 years '-Not have cognitive impairement for using the telemonitoring equipment	Mean 72 years	182 patients	_	_	6 months	-electronic weighing scale '-automated blood pressure cuff '-pulse oximeter	'-control box '-standard telephone line	-Weight BP -Oxygen saturation -HR -Symptoms	-Variation of vital signs	-Life style advice -Advice regarding medication -Recommandation to contact health care providers
Dendale2012	April 2008 - June 2010	Belgium	- Primary care -Post acute hospitalzation	-General practioner -HF cinical nurse -Patient -specialist	Implementation	-To evaluate mortality and rehospitalization rate	Randomized controlled trial	-Sufficient cognitive function	Mean 76 years	160 patients	_	-Recieve a standard education course concerning HF befor hospitalization discharge -Training to use electonic equipment	6 months	-Electronic body weight scale -Blood pressure monitoring	-Telephone -Online website database -Cell phone	-Weight -Blood pressure -Heart rate	-Alerte mail to general physician and HF clinic -Predefined limits	-General prationer contact the patient to adapt the treatment. -HF nurse contact patient 1-3 days after the alert to verify whether the intervention was effective.
Dierckx 2014	December 2010 - May 2012	Netherlands	-Specialized care + primary care '-Home care program	-HF nurse -Patient -Cardiologist -GP	Developpment	To evaluate feasibility and hospitalization	Cohort	- >= 18 years old	Mean 63 years	65 patients	_	_	6 months	-Scale ?	-Telephone line -Secure server	-Daily activity -Atrial and venticular rachyarrhythmia frequency -Weight -HR	-OptiVol threshold for weight	-Change treatment per GP
Domingo 2011	July 2007- December 2008	Spain	-Specialized care '-Post acute hospitalzation	-Nurse -Patient -Rehabilitation Physician -Psychiatrist	Implementation	T evaluate the effectiveness of noninvasive home telemonitoring	Randomized controlled trial	- >= 18 years old -Have a permanent residence -Have a television at home -Understand and able to adequately carry out self monitoring at home.	Mean 66,3 years	92 patients	_	_	11,8 months	-Scale -Sphygmomanometer	-Internet -Television	-symptoms -Weight -BP -HR	_	_
Domingo 2012	July 2007 - December 2008	Spain	-Specialized care '-Post acute hospitalzation	-Nurse -Patient -Physician	Implementation	To assess a telemedicine program in HF unit.	Randomized controlled trial	- >= 18 years old -Have a permanent residence -Have a television at home -Understand and able to adequately carry out self monitoring at home.	Mean 66,5 years	97 patients	4 healthcare profesisonnals	_	12 months	-Scale -Sphygmomanometer	-Internet -Television	-Educational -Motiva message (symptoms) -Weight -BP -HR	_	_
Dunagan 2005	_	US (Carolina)	-Primary care '-Post acute hospitalization	-Nurse -Primary physician	Implementation	To evaluate the impact of a nurse administered, telephone based disease management program	Randomized controlled trial	-=> 21 years ld -Have primary insurance coverage -Resid within BJC home care's service area -Able to hear or understand English spoken over the telephone	Mean 69,9 years	151 patients	_	_	1 year	-Bathroom scale	-Telephone	-Weight -Symptoms	Not Clear	-Recommend to take supplemental diuretics or contact to the patient's physician for instruction.
Dwinger 2013	_	Germany	-Specialized care '-Post acute hospitalization	-Nurse -Patient	Not clear	To compare the effects of telephone-based health coaching with usual care	Randomized controlled trial	-=> 18 years old	Not Clear	Not Clear	_	Not Clear	Not Clear	Not Clear	Not Clear	Not Clear	Not Clear	Not Clear
Ferrante 2010	June 2000 - Nov 2001	Spain	-Specialized care '-Post acute hospitalization	-Specialized nurse -Cardiologist	Integration	To assess the rate of death and hospitalization for HF	Cohort	_	Mean 65 years	1518 patients	_	_	16 Months	-Scale?	Telephone	-Weight -Treatment -Diet -Symptoms	-Predefined limits	-Adjust short term changes in diuretics under prevision by the attending cardiologist.
Finkelstein 2006	_	US	-Specialized care '-Post acute hospitalzation	-Nurse -Patient	Implementation	To evaluate patient outcomes, cost, and satisfaction with Home healthcare	Randomized controlled trial	-Have physically and cognitively ability to use the equipment -Live in technically functional home environment ( sufficient espace for equipment	Mean 74,3 years	68 patients	_	_	6 months	-Scale -Pulse oximeters -BP cuffs -Box	-Internet -Telephone -Television	-Weight -BP -Pulse oxymetry -Symptoms	_	_
Finkelstein 2010	_	US	- Primary care -Home care program	-Medical provider -Nurse coordinator -Patient	Developpment	-To design a low cost telemanagement system for CHF patients and to perform an initial assessment of petient acceptance of such a system.	Cross sectional	-Without prior computer experience	Mean 56 years	-10 patients	_	-Recieve 20 minutes intorduction and demonstration of the patient home unit	12 months	-Electronic weight scale -Notebook computer	-Internet or direct modem to modem -Wireless network -web portal	-Weight -Symptoms -Disease specific education	-Individualized alerts -Threshold for weight and symptoms	-Send email alert to nurse coordinator -Consult the medical provider and patient for management changes
Gambetta 2007	_	USA	-Specialized care -Post acute hospitalization	-Patient -HF nurses	Implementation	To examine the impact of a telemanagement on an outpatient disease management program in patients with HF.	Cohort	_	_	282 patients	_	_	7 months	-Scale with a digital display	- Telephone -Secured encrypted connection to internet	-Weight -Symptoms	-Weight threshold	- Adjust the treatment plan by HF nurses
Gellis 2012	12 months	US	-Specialized care '-Post acute hospitalzation	-Nurse researcher -Clinician	Implementation	To evaluate patient outcomes	Randomized controlled trial	->= 65 years old -Willing to learn how to use the telehealth monitoring system -Ability to learn and use the HomMED device -Not have cognitive and behavioral problems	Mean 79,1 years	94 patients	_	-Therapy education -1h tutorial session on equipement use.	3 months	-Scale? -Pulse oximeters? -BP cuffs?	-Telephone line -Email -Fax	-Weight -BP -Pulse -Oxygene saturation -Temperature -Symptoms	-Abnormal data ( weight gain, BP and shortness of breath)	_
Giordano 2009	Jannuary 2002-December 2005	Italy	-Specialized care -Post acute hospitalization	-Patient -Nurse -Physician	Integration	To evaluate hospital readmission and hospital costs in home based telemenagement for HF patient	Randomized controlled trial	_	Mean 57 years	460 patients	_	- All patient educated about HF, including advise of therapy educational parametre.	296 days	-portable device	-Telephone line or mobile phone	-ECG -Symptoms -Weight	-Weight and BP threshold	-In presence of stable conditions, fixed a new scheduled appointment, – determine drug modification pre-planned with the cardiol- ogist or with general practitioner – asked for further investigations or scheduled cardiological consultation, – contacted the GP and or the cardiologist of the patients in presence of ECG trace modifications or of signs or symptoms of hemodynamic instability
Giordano 2011	January 2000 - Decembre 2007	Italy	-Specialized care '-Post acute hospitalzation	-Nurse tutor -cardiologist -patient	Implementation	-To evaluate the efficacy of the program in 8 years	-Randomized controlled trial	-residing inside the study region	Mean 63 years	-358 Patients	_	Not clear	-6 months	-ECG monitor	-Telephone line vor mobile phone	-ECG -Symptoms	-ECG changes -Instability in symptoms	-Schedule new appointment -Plan treatment change - Schedule further consultation
Giordano 2013	Dec 2008 - Dec 2009	Italy	-Specialized care / home care program '-Within 6 months from an acute HF hospitalization	-Cardiologist -Nurse tutor -Family physician	Implementation	To study the effect of telemonitoing on the functional status and quality of life	Randomized controlled trial	-To live in the lombardy region -=> 18 years old	Mean 70 years	155 patients	_	-Training program on HF and use of telemedicine equipment	6 months	Not Clear	-Telephone	-Blood pressure -Weight -Symptoms	_	_
Goldberg 2003	Jul1998 - Dec2000	US (Pennsylvania)	-primary care -Post acute hospitalization	-Nurse employed by Alere -Patient -Physician	Implementation	To assess the impact of the technology on mortality, health-related quality of life and rehospitalization.	Randomized controlled trial	-Have the phone line in patients' home	Mean 59 years	138 patients	_	-Heart failure therapy including a recommendation to use a standard scale. -The attending physician individualized the symptom questions and weight goals for each patient at the time of enrollment.	6 months	-Electronic scale -DayLink monitor	- Telephone line	-Symptoms -Weight	- Any changes observed in symptoms or weight.	-Phone call to the patient at home
Gonzalez 2010	_	Spain	-Specialized care '-Post acute hospitalization	-Nurse -Patient	Implementation	To evaluate the changes in the patients' behaviour after a program of remote patient management	Randomized controlled trial	-Having a TV or telephone	Mean 65,8 years	97 patients	_	_	1 year	_	_	-BP -Pulse rate -Weight	_	_
Gund 2008 (POC)	Spring 2007?	Sweden	-Specialized care '-Post acute hospitalzation	-HF nurse -Healthcare provider -Patient	Developpment	To study the design and usability of telecare system	Cohort	_	Mean 74 years	10 patients	_	_	_	-Scale -Tablet pc Siemens -BP cuff	-Internet -Web portal	-Weight -BP -Symptoms	_	_
Guzman-Clark 2013	June 2006 - June 2008	Us (California)	-Specialized care '-Post acute hospitalzation	-Nurse -TH care coordiniator -Patient	Implementation	- To examine home telehealth adherence and its potential predictors and outcomes	Cohort	- >= 65 years old -Have a telephone system	-Mean 76,4 years	- 248 patients	_	Not clear	- 90 days	-Health Buddy	- Telephone line -Web site	-Symptoms	-Predetermined disease management protocol	-Contact at risk patient, motivate them, assist them in obtaining needed care
Jehn2013	Janvier 2008? - June 2009?	Germany (Berlin)	-Academic, specialized care -Post acute hospitalzation	-Nurse -Patient	Implementation	-To evaluate the employment of tele-accelerometry for the remote assessment of 6MWT in CHF.	Randomized controlled trial	-Ages 18 years or older	Mean 67,7 years	155 patients (1-12 months) '-129 (12 -24 months)	_	- Training with technical device during 4 months	12-24 months	-Accelerometer -Electrocardiogram -Blood pressure device -Body weight scale	-Mobile network	-Weight -ECG -Blood pressure -Self asssessment -Physical activity (Steps/min)	-Walking intensity categories during 6 minutes	-Nurse visit at patient's home for two times (2 tests)
Jerant 2001	July 1999 - June 2000	US( California)	-Specialized '-Post acute hospitalzation	-Family physician -Nurse -Patient -Care givers	Implementation	To compare the effectiveness of three hospital discharge care models : Nurse visit, Home telemonitoing with video conference and usual care.	Randomized controlled trial	-Capable to speak English ->= 40 years old -Have a telephone line	Mean 70,1 years	37 patients	_	-Disease management education based patient centered goals	6 months	-Digital scale display -Integrated electronic stethoscope	-Telephone line -Camera -Microphone	-Weight -Symptoms -Activities of daily living -Lung heart auscultation	Weight gain	_
Jerant 2003	July 1999 - June 2000	USA	-specialized care -Home care program	-Patient -HF nurses	Implementation	To compare three post hospitalization nursing care models.	Cohort	- >40 years or older -Have an active telephone line -Able to speaking english -Able to hear and see to utilize a telephone or telecare equipment.	Mean 70 years	339 patients	_	_	180 days	_	-Telephone -Video based	-Symptoms -Weight	_	_
Johnston 2010	-Not clear	UK	- Primary care -Home care program	-Nurse -Patient -Care givers, family	Developpment	-To know how a remote and automated weight monitoring system might affect the care of the patients	Randomized controlled trial	_	-Not clear	-14 patients -10 patient's parteners	4 nurses	-Data were set to petient's family	-Not clear	-electronic weighing scale	-Telephone line	-Symptoms -Weight	-Predefined limits	-Check weighing procedures and discuss diuretic medication
Kashem 2006	_	US (Pennsylvania)	-Specialized care '-Post acute hospitalization	-Nurse -Physician	Implementation	To evaluate aweb-based telemedicine system for reducing care encounters	Randomized controlled trial	-Having telephone and internet acces -To able to read and write -To know basic skills of computer use and internet navigation	Mean 56,1 years	36 patients	_	-Educated patient on how to use the telemedicine system -Education by nursing team HF knowledge and therapy	8 months to 12 months	-Scale -Sphygmomanometer -ALERE	-secure onternet site	-Blood pressure -Weight -Heart rate -Symptoms	-HF guidelines	_
Kashem 2008	Not clear	US	-Specialized care '-Post acute hospitalzation	-Nurse -Patient	Implementation	To evaluate the effect of an internet based telemedicine	Randomized controlled trial	-To able to read and write -To know basic skills of computer use and internet navigation -Able to use equipment	Mean 54,1 years	48 patients	_	-Education by nursing team about disease management and use of telemedicine system	1 year	- Pedometer -Digital sphygmomanometer -Scale	-Internet -Telephone	-Weight -Symptoms -BP -HR -N° of steps	_	_
Kastner 2010	March 2009 -Jan 2010?	Austria	-Specialized care '-Post acute hospitalzation	-Physician -Specifically educated nurse -Patient	Developpment	To evaluate the outcomes of MOBITEL	Cohort	-To able to read the display of a handheld phone -Between 18 and 80 years old	Mean 51 years	30 patients	_	-Eudcation to use the devices	9 months	-Scale -BP monitor -NFC box	-NFC -Mobile phone -Email	-Body weight -BP	-Threshold of weight (2kg in 2 days)	-Medication adjustment
Kessing 2011	2008 - 2009	Netherlands	-Specialized care '-Post acute hospitalzation	-HF nurse -Cardiologist -Patient	Implementation	To evaluate the cost efficiency, electronic medication adherence and quality of life.	Randomized controlled trial	->= 50 years old	_	400 patients	_	-Education of device instruction	6 months	-MASS device	_	_	_	_
Kobb 2003	April 2000 - ?	US (Florida)	- Specialized care '-Post acute hospitalization	-Care givers -Patient	Integration	To evaluate resources utilization like as, medications costs, ED visits.	Cohort	_	Mean 70,4 years	1401 patients	_	_	6 months?	-Health buddy -Messaging device -Audio video units -vital sign monitoring	-Telephone line	-Vital signs ?	_	_
Koehler 2011***	Janvier 2008 - June 2009	Germany	-Academic, specialized care -Post acute hospitalzation	-Nurse -Patient -Medical insurance company	Integration	-To determine the result of comparaison between remote telemedical and usual care.	Randomized controlled trial	-Ages 18 years or older	Mean 66,9 years	-710 patients	_	-Training and installation of equipment	Mean 26 months	-Weighing scale -3-lead ECG -Blood ressure device	-Cell phone	-Weight -ECG -Blood pressure -Symptoms -Pulse rate	-Vital symptoms thershold	-Verify measurements, to give consultation, to institute treatment.
Koehler2010***	Janvier 2008 - June 2009	Germany (Berlin)	-Academic, specialized care -Post acute hospitalzation	-Patient -Patient's local physician (GP) -Telemedical staff -Internal cardiologist	Integration	-To investigate the impact of telemedical management in mortality in amboulatory CHF patients.	Randomized controlled trial	-Ages 18 years or older -Ability to use the telemonitoring equipment	Mean 70 years	710 patients	_	-Training in using the devices by nurses	21 months	-Electrocardiogram -Blood pressure device -Body weight scale -PDA touch-screen -Pulse oximeter -Telemedical accelerometer	-Telephone line -Mobile phone network -Bluetooth	-Weight -ECG -Blood pressure -Symptoms -Pulse rate -PSO2 -Physical activity (6min walk)	-change in parameters assessed	-Telephone contact to discuss disease status, assess symproms of depression, to instruct patient about dealing with emergency situations, to solve any technical problems. -Give advice -Infome patient's general practioner or caring physician by telephone or fax about any events
Koehler2012***	January 2008 - June 2009	Germany (Berlin)	-Academic, specialized care -Post acute hospitalzation	-Cardiologist -Internal medicine -General medicine	Integration	To report prospectively defined and exploratory subgroup analyses for the TIM-HF, and to indentify a patient profile that could potentially benefit from remote telemedical management (RTM)	Randomized controlled trial	-Ages 18 years or older	Mean 67,6 years	710 patients	_	-Telemedical centre contact the patient's local physician at least every 3 months - Physician treat patients in accordance with current HFManagement guidelines.	26 months	-Weighting scale -3-lead-electrocardiogram -Blood pressure	-Cell phone -Bluetooth local	-Weight -ECG -Blood pressure -Symptoms -Pulse rate	-Vital symptoms thershold	-Verify measurements, to give consultation, to institute treatment.
Konstam 2011	December 2002- November 2004	US (Massachusetts)	-Specialized care '-Post acute hospitalization	-HF nurse manager -Patient	Implementation	To evaluate the impact of an automated home monitoring system on health related quality of life	Randomized controlled trial	_	Mean 69,3 years	188 Patients	_	-Daily review of all medication doses	90 days	-AHM	-Telephone line	-Weight -Vital signs -Symptoms	-Prespecified boundaries for information transmitted	Nurse manager calls patient and provides weekly fax or e-mail to patient primary care provider.
Krum2013	Jenvier 2003 -?	Australia	- Primary care -Home care program	-General practice -Cardiac Nurse	Implementation	-To evaluate an automated telephone support system in quality of life, death and hospital admissions for rural remote heart failure patients	Randomized controlled trial	-Have touchtone telephone acces -Ability to operate the telephone system	Mean 73 years	405 patients	_	-Training in the TeleWatch system	- 12 months	-Telewatch system	-Telephone line	-A series of questions -Weight, medical management, nutrition, social, HF questions	_	-Automated system send the advise to patient -Directed to GP follow up -Presented to the emergency department
Kulshreshtha 2010	July 2006 - June 2007	USA (Boston)	-Specialized care '-Post acute hospitalzation	-Physician -Nurse	Implementation	-To evaluate satisfaction with remote monitoring among ambulatory HF patients and to obtain preliminary estimate of hospital readmission.	Randomized controlled trial	-Age 18 years or older -English speaking -Mentally competent -Have working telephone line		150 patients	_	- Nurse home visit -Weekly phone calls to provide additional struction	6 months	-Blood pressure/ Pulse cuff and meter -Pulse oximeter -Digital weight scale	-Telephone line -Internet	-Weight -Blood pressure -Pulse -Pulse oximetry	-Vital ranges	-RM nurse telephone patient to discuss the results, recommendations
Kurtz 2011	January 2007 - Jan 2008	France	-Specialized care -Post acute hospitalization	-Nurse -Patient -Cardiologist -General practitioner	Implementation	To assess the effect on cardiovascular death or re-hospitalization for heart failure of three different clinical management strategies: standard care, home telephone self-monitoring and management in a HF clinic.	Cohort "Pilot controlled )	-Age > 18 years	Mean 68 years	138 patients	_	_	12 months	-Scale -Telephone keypad	-Telephone line	-Weight -Symptoms	-Algorithme based any change in weight, dyspnoea and general health status	-Different actions according to algorithme : recall within 7 days or 72 hours, visit general practitioner, automatic call to HF clinic
Ledwidge 2013	Mean 166 days	Irland	-Specialized care '-Post acute hospitalization	-HF nurse -HF clinical team -Patient	Implementation	To evaluate patterns of remotely transmitted daily weights and also to compare guideline weight monitoring and individualized weight monitoring algorithme.	Cohort	_	Mean 72 years	87 patients	_	_	Mean 23,9 weeks	-Scale?	-Mobile phone	-Weight -Symptoms	-Thresholds of 2kg over 2-3 days	_
Lind 2013	Nov 2010 - Dec 2011	Sweden	-Specialized care '-Post acute hospitalization	-Care provider	Developpment	To evaluate a telemoitoing system for HF by using digital pen	Cohort	_	Mean 84 years	14 patients	_	_	220 days	-Digital pen	-Internet	-Blood pressure -Weight -Oxygen saturation -Symptoms	-Identification certain limits for patient-reported values (Réf 10)	_
Lind2014	Novembre 2010 - Decembre 2011	Sweden	- Primary care -Home care program	-Patient -Spouse -Care provider	Developpment	-To explore and describe the patients' and spouses' experiences in using the system.	Cohort	-Ability to speak Swedish -Not bieng cognitively impaired -Ability to perform the assessments with or without help from spouse -Not have experiences in computer using	Mean 84 years	14 patients	_	-Nurse instruct the patients on how to handle the equipment	13 months	-Digital pen technology -Ordinary paper	-Mobile internet	-Weight -Symptoms -Medications -Free text messages	-Identification certain limits for patient-reported values (Réf 10)	- Réf (10)
Lobodzinski 2010	_	US (California)	_	-Home care givers -Home care nurse -Care providers -Patient	Developpment	To designa seamlessly integrated computer network that ties together homecare nurses, patients, the care providers and the health facilities' electonic medical record systems.	_	_	_	_	_	_	_	-Mobile Nursing Terminal (barcode scanner,video phone, cell phone and notebook com) -Scale ? -BP monitor ? -ECG? -Patient terminal	-Mobile -Wireless 3G terminals >> Bluetooth low power -RFID reader in MNT	-Blood pressure -Weight -Oxygen saturation -Lung sounds -ECG -Symptoms	_	_
Lusignan 2001	Not clear	UK	-Specialized care '-Home care program	-Clinician -Cardiologist -Clinical physiologist -Study nurse	Developpment	To examine the acceptability, effectiveness and reliability of home telemonitoring	Cohort	_	Mean 75,2 years	20 patients	_	_	12 months	-Scale -Pulse and BP devices -Video consultation equipment	-Telephone line >> Radio	-Weight -Poulse -BP -Symptoms	_	_
Lynga 2012	Not clear	Sweden	-Primary care '-Post acute hospitalzation	-HF nurse -Patient	Implementation	To evaluate cardiac hospitalization	Randomized controlled trial	-Ability to communicate in swedish -To have an own telephone -Ability to stand up for a least 1 min -Not have difficulties in understandintg instructions or using the scale.	Mean 73 years	344 patients	_	_	Not clear	-Electronic scale	-Internet -Telephone line	-Weight -Symptoms	-Threshold gain > 2kg in 3 days	-Change in diuretic doses. And offer un extra visit to the HF clinic
MacKenzie 2010	Not clear	UK	-Primary care	-HF nurse -General pratician	Implementation	To assess the perceived acceptability and effectiveness of new comunity based nurse led Hf service, the knowledge and learning needs of GPs.	Cross sectional	_	_	_	260 GPs 3 HF nurse	_	_	_	- Telephone and home visit	_	_	_
Madigan 2013	_	US	-Specialized care -Post acute hospitalization	-Nurse -Patient -Physician	Implementation	To evaluate the effectiveness of telemonitoring on rehospitalization and health status.	Randomized controlled trial	-Able to stand on a scale -Able to hear and/or see -Have a working phone line	Mean 75 years	99 patients	_	-Nurses education	180 days	-Scale -Blood pressure monitor -Oximeter	-Telephone line	-Blood pressure -Pulse -Oxygen saturation -Weight	-Specified protocol	-Contact with physician
Martin-Lesende2011	One year	Spain	-Primary care -Home care program	-Primary care centre -General practioner -familly membre -Supplier -sociologist (for satisfaction Q) -research team	Implementation	To evaluate the impact of primary care-based telemonitoring intervention in the frequency of hospital admission, on the mortality, duration of hospital stay, use of emergency services, visits to primary care physicians and to specialists, home visits ad telephone calls, telemonitoring procedure u economic terms and degree of satisfaction of the patient/care givers and health care professional	Randomized controlled trial	-Ages 14 years or older -Without cognitive impairment	Not clear,	60 patients	_	'- 4 hour workshop on the management of HF -Training in the use of telemonitoring system	1 year	-PDA terminal -'-Blood pressure monitor -Respiratory monitor -Oximetre monitor -weight scale -Thermometer monitor	-Telephone line -Web base plateform -Bluetooth -GPRS	-Blood pressure -Respiratory rate -Heart rate -Oxygen saturation -weight -Body temperature -Questionnaire on the medical condition	-Establishe personalize limits -Threshold values (HR,BP,W,Res,SPO2)	-contact patient by phone every two weeks -Clinical staff act according to the medical condition of the patient or advised to call the emergency serivces at the weekend and when the healthcare centres are closed.
Masella 2009	2006 - 2008	Italy	-specialized care -Home care program	-patient -cardiologist -General practitioner -Nurse	Integration	To describe the implementation process and the assessment results of this service.	Cohort	- Live in Lambardia Region	Mean 72 years old	609 patients	_	-Not clear	182 days	_	-Telephone -Web site	- ECG -Symptoms	_	_
Morak 2011	_	Austrain	-Specialized care '-Post acute hospitalization	-Physician -Patient	Developpment	To extend home monitoing system based on mobile phones	Cohort	- 18 -75 years old -To able to handle the entire telemonitoring equipment	Mean 54,1 years	21 patients	_	_	140 days	-Body weight scales -sensing device -BP monitor	-NFC -Mobile phone -Web system	-Blood pressure -ECG -Symptoms -Weight	_	_
Morguet 2008a	January 2004 - February 2006	Germany	-Specialized care '-Post acute hospitalzation	-Family physician - Nurse -Patient	Implementation	-To study in telemedicine benefits	Cohort	_	Mean 60 years	- 128 patients	_	-Receive standardized medical instruction about HF	-307 days	-Blood pressure monitor -ECG -Scale	-Telephone	-BP -Weight -Symptoms -Pulse rate -ECG -Medication	-Fixed limitation for vital symptoms -No measurements were transmitted	Not Clear
Morguet2008b	March 2004 - August 2005	Germany (Berlin)	- Primary care - Post acute hospitalization	-Consultant physician -Patient -Nurse	Integration	-To evaluate the use of telemedicine by patients with various cardiac diseases.	Cohort	_	Mean 59 years	540 patients	_	_	Mean 93 days	-ECG transmission	-Telephone line	-ECG trnasmission -Symptoms	-Not clear	-Contact form telemdical center
Mortara 2009	July 2002-July 2004	Poland/UK/Italy	-Specialized care '-Post acute hospitalzation	-Nurse -Physician -Patient	Integration	-To assess the feasibility of new system of home telemonitoring.	Randomized controlled trial	-Between 18 and 85 years old - Have Streingth compliance with HT system	Mean 60 years	461 patients	_	-Educaional support bout how to use the HT devices	-12 months	-Electronic weighing scale -Blood pressure monitor -Cardiorespiratory recorder -Modem	-Telephone	-Weight -BP -Symptoms -ECG -HR	-Prspecified personalized range and threshold	Not Clear
Moyer-Knox 2004	September 1999 - Decembre 2001	US (Chicago)	-Specialized care '-Post acute hospitalzation	-Nurse -Patient	Implementation	-Evaluate the outcomes of remote telephonic titration protocole	Cohort	-Ability to access/use a telephone -Ability to accurately monitor pulse, BP and daily weight -Willingness to report sysmptoms and signs 3 times per week	Mean 61,55 years	- 70 patient	_	-Training to correct pulse taking and the benefits of BB therapy, mediation name, …	- Mean 10 weeks	-Scale -Automated BP cuff	-Telephone line	-Weight -PB -Symptoms -HR -Therapeutic dose of carvedilol	- Uptitration, unacceptable weight changes	-Adjust diuretics -Alter or stagger concomitant medications -Provide education on side effects -Reinforce dietary compliance -Scheduling clinic visits
Mueller 2002	1997-1999 1999-2001	US (Chicago)	-Specialized care '-Post acute hospitalzation	-Cardiologist -Clinical pharmacist -Patient	Developpment	-To assessment and management of HF	Cross sectional	- >= 65 years old	_	0	_	_	NA	-Scale	-Telephone	-Weight -Symptoms	-Predefined thresholds	-Treatment recommendation via telephone
Pedone 2015	Unclear	Italy	-Specialized care '-Post acute hospitalzation	-Geriatrician -Physician -Nurse -Study researcher -Patient	Implementation	-To evaluate the effect of an innovative model integrating telemonitoring of vital parameters and telephone support.	Randomized controlled trial	- >= 65 years old	Mean 80 years	- 96 patients	_	-Receive detailed instructions about medical therapy and lifestyle counseling	-6 months	-Pulse oximetre -Sphygmomanometer -Scale	-Telephone -Smartphone	-BP -Weight -Symptoms -HR -PSO2	_	_
Pekmezaris 2012	July 2007 - March 2009 (randomized) June 2007 - May 2009 (observational)	US (Newyork)	-Specialized '-Post acute hospitalzation	-Nurses -Patient	Implementation	-To study the impact of remote petient monitoring	Randomized controlled trial -Cohort	- > 65 years old	Mean 80 years	-168 randomly patients -160 observational patients	_	-Live nursing visits and video based nursing visits	- 90 days	-Videoscreens -Microphones -Stethoscope -BP -Pulse oximeter -Digital scale	-Telephone line	-BP -HR -PSO2 -Weight -Patient sound chest	Not clear	-Video visiting (not detail)
Piette 2008	_	US (Michigan)	-Primary care -Home care	-Nurses (care managers) -Patient -Care givers -CarePartner -Physician	Implementation	-To evaluate the feasibility of augmenting HF care management with wikly automated assessment	Cohort	-Ability to speak English fluently -Ability to use a telephone -Have eligible out of home caregiver	Mean 65,9 years	- 52 patients	52 care partner	_	- Mean 12,3 weeks	-Scale	-Internet -Telephone -Fax	-Health status -Breathing problems -Weight monitoring -Medication availability	-Predefined thresholds to breathing or weight changes	-CarePartner refer the patient to the care manager or primary care provider as needed and to keep in home caregivers
Piette 2013	June 2009 - December 2011	US (Michigan)	-Primary care '-Post acute hospitalzation	-Clinicians experts -Care givers : family member	Implementation	To evluate disease management	Randomized controlled trial	_	Mean 68 years	394 patients	_	-Care partner recieve automated emails with feedback about patient's status	12 months	-Scale?	-Telephone line	-Weight -Symptoms -Medication adherence	_	_
Piotrowicz 2010	July 2005- June 2008	Poland	-Academic specialized care '-Post acute hospitalzation	-Psychologist -ECG technicien -Physiotherapist -Physician	Implementation	-To evaluate a model of home-based telemonitored cardiac rehabilitation, using walking taining and on cycle ergometer	-Randomized controlled trial	_	Mean 58,1 years	-152 patients	_	-Exercise training for each patient during hospitalization '-Education programme: how to measure HR,BP and body weight, how to self evaluate worring signs	- 8 weeks	-Cycle egormeter -Schiller treadmill -Sphygmomanometer -Electrocardiogram monitor	-Mobile phone -EHO 3 device -Telephone line	-Blood pressure -Oxygen consumation -ECG -Heart rate -Symptoms -Body mass	-Not clear	-Adjust the training workload -Psychological support
Prescher2013	2008 -2010	Germany (Berlin)	-Academic, specialized care -Post acute hospitalzation	-Primary physician -Patient -Physician of telemedical centre -Nurse of telemedical centre	Implementation	-Evaluate total mortality -Evaluate HF hospitlization, cardiovascular death and quality of life	Randomized controlled trial	_	Mean 66,9 years	288 patients	102 primary physician	-Installation by a service provider -Training in using the devices by nurses -Once a month a structured telephone contact with patients to discuss the status of their disase.	26 months	-Weighting scale -3-lead-electrocardiogram -Blood pressure	-Mobile phone	-Weight -ECG -Blood pressure -Symptoms -Pulse rate -Physical activity		-Contact patient to initiate or change concomitant treatments - verification of measurments
Quinn 2006	2006?	USA	-Specialized care -Home care program	-Patient -Nurse -Medecin	Developpment	To evaluate an intervention targeted at home health registered nurses.	Cohort	-Able to speak and read englsih -Have a working telephone line	Mean 76 years	22 patients	_	-Home visit for assessment adn education regarding HF disease management.	9 weeks	-Scales - Med box - Blood pressure cuff -Notebook log	-Telephone line	-Symptoms -BP -Weight -Pulse	_	-Adjustment of treatment if necessary
Radhakrishna 2013	March 2011 - Sept 2011	US (Pennsylvania)	-Primary and specialized care '-Home health agency	-Nurse -Patient	Implementation	T explore the factors contributing to frequent telehealth alerts.	Cohort	- > 65 years old	Mean 82,7 yers	168 patients	_	_	Not clear	_	_	_	-Threshold?	_
Ramaekers 2009	Not clear	Netherlands	-Specialized care '-Post acute hospitalzation	-Care givers -Specialized nurse -Cardiologist -Patient	Implementation	To assess the short term impact on patients' disease specific knowledge, adherence and depression.	Randomized controlled trial	_	Mean 72,7 years	-101 patients	_	-Eudcation about disease management in hospital	3 months	-Health Buddy (Big screen with 4 buttons)	-Protector server	-Weight -Physical exercising -Symptoms	_	_
Riegel 2002	_	US (San Diego)	-Specialized care '-Post acute hospitalization	-Caregiver -Case managers -Primary care physician -Cardiologist -Nurse -Patient	Implementation	To assess the effectiveness of a standardized telephonic case management	Randomized controlled trial	-To able to speak English or Spanish	Mean 72 years	228 patients	_	-Printed educatinal material mailed to patients monthly	6 months	-Scale?	-Telephone	-Weight -Knowledge -Symptoms	Not Clear	Not Clear
Riegel2006	mid-2002 - mid-2004	USA (California)	-Academic, specialized care -Post acute hospitalzation	-Patient -Nurse case managers -Patient's Familly -research assistant -Physician coinverstigator	Implementation	To evaluate the effectiveness of telephone case management in hospitalizations and improving health related quality of life and depression	Randomized controlled trial	-Living in the community -Without cognitive impairement -Acces to a telephone -Good and correct hearing -Ability to speak english or Spanish	Mean 72 years	135 patients	_	-Training patient important self care skills -Showing the software program to patient -Therapy education -Printed educational material mailed to patients monthly	- 6 months	_	-Telephone line -Mail -Post	-Education,guidance	_	-Nurse case managers telephone physicians as needed and mailed reports on patient progress. '-Medication advocated
Riley 2015	Decembre 2011 - Decembre 2012	US (Arizona)	-Specialized care '-Post acute hospitalzation	-Nursing care coordinator -Physician -Patient	Implementation	-To assess the feasibility of using remote wirless monitoring via mobile broadband in rural and disproportionalitely patient population.	Cohort	-Dont have auditory,visual, or cognitive impairments -Able to speak or read English -Able to identify a family member to assist together in program	Mean 66 years	50 patients	_	-Training in the use of telemonitoring system for patient and your family - Training of HF educational information	-6 months	-Precision scale -Blood pressure monitor -Finger pulse Oximeter -Smart phone	-Smart phone -Bluetooth	-Weight -BP -PSO2 -Symptoms -HR	Not clear	Not Clear
Rosenman 2006	July 2003 - August 2003	US (California)	-Specialized care '-Post acute hospitalization	-Nurse -Primary care collaboratives -Telecare coordinateur -Fiscal agent -Patient	Integration	To describe the main components of disease management	Randomized controlled trial	_	_	4500 patients	_	-HF knowledge education	_	_	Telephone	-Symptoms	-Threshold values	Not clear
Roth2004	?	Israel	- Primary care -Home care program	-Care nurse -Patient -Physician (General pratcitien/ cardiologist) -Paramedical	Implementation	-To evaluate the application of a daily telecardiological program in hospitalization, quality of life and national health cost	Randomized controlled trial	-Age 90 years or younger -Possessing a functioning telephone line -Mental and physical capability to cooperate	Mean 75 years	118 patients	_	-Nurse telephone the patient once every 2 weeks for assurance of his well being -updating treatment -reminding him to restrict salt intake 6encourage compliance with the program	-1 year	'-Blood pressure measuring device with a cuff -Electonic scale	-Telephone line	-Blood pressure -Respiratory rate -Heart rate -weight	-Automatic comparisons of data for the same patient -BP/HR/W Threshold	-Nurse contact and advice -Consult the physician (call/present) -provide for patient madicals or behavioral instructions. -Madication adjustement
Saxon 2007	Not clear	US (Pennsylvania)	-Specialized care '-Post acute hospitalzation	-Healthcare provider -Patient -Physician (cerdiologist and HF specialist)	Integration	To examine physician responses by assessing alert-related medical interventions.	Cohort	-Patients' willing to participate in Remote Active Monitoring - >= 18 years old	_	1000 Patients	_	_	6 months	-Weight scale -BP monitor -Latitude communicator	-Telephone line -Secure server	-Weight -BP -Symptoms	-Prespecified weight and device parameters.	-Telephone contact for red alerts and fax for yellow alerts. -Medication adjustment, in clinic follow up.
Scalvini2004	Not clear	Italy	-Specialized care -Post acute hospitalzation	-Nurses -Cardiologist	Implementation	To assess the feasibility of home based telecardiology for patient with HF	Cohort	_	Mean 59 years	74 patients	_	A standardized interview by nurse, about body-weight surveillance, the daily intake of fluids, salt, alcohol and analgesics, smoking habits.	307 days	- Portable ECG monitor	-Telephone line	-ECG trace	-predetermined weight threshold -Medication observation	-Made a new scheduled appointment -Implemented therapy -Contacted the GP or the cardiologist -Arranged further investigations or an admission to a cardiology
Scalvini2006	_	Italy	-Academic specialized care '-Post acute hospitalzation	-Nursing supervisor -GP -Cardiologist -Patient	_	-Monitor two groups CHF followed by GPs with telecardiology and another followed by a homebased telemonitoring	_	_	_	_	_	_	12 months	-ECG -Body weight -Blood pressure	-Telephone or mobile	-Weight -Blood pressure -ECG -Symptoms	_	-Drug adjustment -Schedule appoinment
Scherr2006	_	Austria	'-Academic specialized care '-Post acute hospitalzation	-Physician	Developpment	-To evaluate whether a newly developed telemedicine system is acceptable, reliable and feasible.	Cohort	_	Mean 50 years	20 patients	_	_	90 days	-Automatic blood pressure -Digital weight scale	-Mobile phone -Internet -Email alerts	-Weight -Blood pressure -Symptoms -Pulse	-Predefined limits	-Contact patient directly to confirm the results and ask the patient to make the adjustment
Scherr2009	Octobre 2003 - April 2008	Austria	-Academic specialized care '-Post acute hospitalzation	-Patient -Physician -Internal medicine	Implementation	-To evaluate the impact of home based telemonitoring using internet and mobile phone technology on the outcome of HF patient after episode acute decompensation	Randomized controlled trial	-Age between 18 and 75 years -Ability to read the display of a handheld phone	Mean 66 years	120 patients	_	-Receive verbal and written study information -Training in using of equipment -For technical question, have 24 hour acces at hotline service center	6 months	-Weight scale -Sphygmomanometer	-Mobile phone -Mobile phone internet browser	-Weight -Blood pressure -Heart rate	-Alerte mail to physician -Individual thresholds in weight and BP, HR	-Phone call for obtain patients' information -Medication adjustment
Schneider 2004	Not clear	US (Pennsylvania)	-Specialized care '-Post acute hospitalzation	-Caregivers -Patient -Clinician -Nurse -Cardiologist	Developpment	To evaluate quality of care for CHF patient and their outcomes.	Cohort	_	_	_	_	-Education about disease management and equipment use	2 months	-HoMed devices -Oximeter -BP cuff -Scale	'-Telephone -Wireless pager	-Weight -BP -HR -Oxygen saturation -Symptoms	_	_
Schofield 2005	Not clear	US (Gainesville)	-Specialized and primary care '-Post acute hospitalzation and home care	-Nurse coordinators -Primary care physician -Patient -Cardiologist -Pharmacian	Implementation	-To design a care coordinated program for veterans HF	Cohort	- >18 years old -Have a working telephone line -Capability of self management, self monitoring and handling the telehome care.	Mean 67 years	- 92 patients	_	-Educate on appropriate fluid ans sodiu intake by nurse	-6 months	-Digital scale -HR monitor -Digital BP -Health buddy	-Telephone line -Secure internet site	-Weight -BP -Symptoms -HR	-Out of range predifined	-Adjustment to medical therapy
Schwarz2008	Not clear	USA (Akron)	-Academic, specialized care -Post acute hospitalzation	-Nurses -Patient -Cardiologist (PI) -Internal medicine physicians -Caregivers familial relationship	Implementation	Study of hospital readmissions, emergency departmet visits, costs and risk of hospital readmission for patients with HF, depressive symptomatology, quality of life, caregivers mastery and social support	Randomized controlled trial	-Ages 65 years or older -Functionally impaired in at least one activity of daily living -Necessitating assisstnce of a family caregiver -Had operating telephone line -Ability to speak English -Ability to be interviewed, to be contacted postdischarge -Ability to stand on a scale	Mean 78,1 years	102 patients	_	Prior to discharge, the PI explained the system to patient and caregivers, provide a letter of explination.	90 days	-Weight scale	-Telephone line	-Weight -Symptoms	Changes in symptoms, weight outside prescribed parametres, failure to call daily.	-Monitoring nurse calle the caregiver to assess the situation, provide education and update the medication regiment
Seto 2010	Septembre 2009 - February 2010	Canada	-Specialized care '-Post acute hospitalzation	-Patient '-Clinical fellows '-Staff cardiologists '-Nurse practitioners	Implementation	- To assess the attitudes of heart failure patients and their health care providers	Cohort	->18 years '-able to speak and read in English '-being expected to survive more than 1 year	Mean 54 years	94 patientsQ, 20 Patients interview, 16 clinicians interview	_	_	Sep2009-Feb2010(Q) Apr2008-Feb2009 (interview)	-weighing scale '-blood pressure monitor '-single-lead electrocardiogram	'-mobile phone -Web site -Mail	-Weight -BP -ECG -Symptoms -PSO2	Not clear	-Alerte message patient's mobile phone -Email sent to cardiologist's mobile phone
Seto 2012	Sept 2009 - February 2010	Canada	-Specialized care '-Post acute hospitalzation	-Cardiologist -Patient -Nurse practioner -Family physician	Implementation	To investigate the effects of a mobile phone based telemonitoring	Randomized controlled trial	- >= 18 years old -Ability to speak and read in English	Mean 55,1 years	100 patients	3 cardiologists 2 nurses	-Alert to a cardiologist's mobile phone as required -Education session for using the system -Technical support by telephone	6 months	-Weight scale -BP monitor -ECG	-Mobile phone -Telephone -Bluetooth -Secure website	-Weight -BP -Symptoms -ECG	-Physiological targer ranges	-Cardiologist call patient, modification of medication.
Smith 2008	1999 - 2003	US (Texas)	- primary care '-Home care program	-Registered nurse -Primary care provider	Integration	-To evaluate the cost effectiveness of a telephonic disease management	Randomized controlled trial	_	Mean 70,9 years	- 1069 Patients	_	-Education of edication management	-18 months	-Wristwatch activity monitor -Electronic BP -Finger pulse oximeter	-Telephone line	-BP -HR -PSO2 -Activity monitoring data	Not clear	Not Clear
Sohn 2012	2007?- March 2008	Germany	-Specialized care '-Post acute hospitalzation	-Nurse supervised -Patient	Implementation	-A health economic analysis to evaluate the telemedicine for the heart.	Cohort	_	Mean 65,2 years	-281 patients	_	-Training 14 days call from nurse to motivate patient for self measurement	- 12 months	-Scale -BP measuring device -Mobile phone	-Telephone line	-Weight -BP -Symptoms -HR	-Outside set limits	-Therapy adjustment -Call to treating physician
Soran 2008	April 2002 - Sep 2005	US (Pennsylvania)	-primary care -Post acute hospitalization	-Nurse -Primary care physician -Patient	Implementation	To assess the impact of a computer-based home disease management program.	Randomized controlled trial	-Able to speak english or spanish -Able to activate the system - >=65 years	Mean 76 years	315 patients	_	_	6 months	-Electonic scale -Monitor system (alere)	-Standard phone line	-Weight -Symptoms	_	-contact the patient to verify any changes observed. Changes were reported to the attending primary care physician.
Spaeder 2006	November 2001 - Octobre 2003	US (Maryland)	-Specialized care '-Post acute hospitalzation	-Study nurse -Patient -Cardiologist	Implementation	-To study the use of an automated telemedicine system to remotely titration vasoactive medications in an utpatient CHF	Randomized controlled trial	- >= 21 years old -Undestand spoken english	Mean 54,6 years	- 49 patients	_	Not clear	- 3 months	-Digital scale -Sphygmomanometers	-Telephone automated voice interactive	-Weight -BP -Symptoms -HR	-Abnormal data according to prespecified symptoms or physiologic changes	Not Clear
Spinsante2012	Not clear	Italy	_	-Docotrs -Nurses -Electronic engineer	Developpment	-To evaluate the main positive and negative issues related to the system and service design phylsophy, evaluate the technological approaches for remote health monitoring of older adults.	Cross sectional	-Age 65 years or older	_	_	_	_	_	-3 types of systems '-ECG monitor -Blood pressure monitor -Weight scale -Pulse oximeter -Expiratory flow eter -Stethoscope -Blood glucose monitor -Central box	-Wireless (UMTS,HSPDA) -XDSL, ethernet* -Mobile phone *	_	_	_
Stroetmann 2003 Model et ne pas une etude !?	31 months	Germany	-Specialized care -Home care program	-Health care provider -IT provider -Patient	Implementation	To evaluate medical outcomes, quality of life and efficiency for CHF patient via telemonitoring.	Cohort	_	_	426 patients	_	_	_	-Scale -BP and Pulse -1 lead rhythm strip	-Home telephone hub	-Weight -BP -HR -Rhythm	_	_
Suchy 2014	_	Germany	-Specialized care '-Home care	-Patient -Nurse	Implementation	-To optimise exercise training in patients with HF.	Randomized controlled trial	-Ability to exercise - >= 40 years old	_	-180 patients	_	-Training of clinic-based item	-12 months	-Heart rate monitoring -Accelerometer -Bicycle ergometers	-Smart phone	-HR -Physical activity level	-Target exercise intensities not reached	-Contact the patient for adjusting the exercise
Svagard 2014	Not clear	USA / Norway	-Specialized care '-Post acute hospitalzation	-Patient '-Supervising nurse '-Doctor	Developpment	Identifying a system's main positive and negative attributes via usability study of the mobile monitoring system (ESUMS)	Non comparative randomized	Nurse inclusion: '- At least 6 months experience with home health services '-Received proper training in using the system Patient inclusion: '-Elderly CHF '-Have basic skills with smart phones '-Had no restriction in movement	Not Clear	5 patients	4 supervising nurses	-Training for using the system	3 weeks	-Wearable sensor belt (HR,Activity level, upper body posture, skin temperature)	-Smartphone -Central server	- HR -Skin temperature -Activity level -upper body posture	Not clear	Not Clear
Venter2012	Octobre 2009 - Septembre 2010	Newzealand	- Primary care -Home care program	-Local nurse -Patient	Developpment	- To evaluate the acceptebility and usefulness of telehealth technology -The effect on health outcomes -Effect of health monitoring and early intervention	_	_	_	20 patients	_	-Nurse led disease management program -Regulat home visiting -Care planning	12 months	-Weight scale -Blood pressure monitor -Oximeter	-Web portal -Telephone line -Screen	-Body weight -Blood pressure -Oxygen levels -Lung functional -Clinical signs	-Clinical algorithme	-Contact patient
Villani 2014	Not clear	Italy	-Specialized care -Post acute hospitalization	- Cardiologist -Nurse -Patient	Implementation	To assess the clinical efficacy and cost of this system.	Randomized controlled trial	-Able to use the PDA (electronic equipement) - Age > 70 years	Mean 72 years	80 patients	_	- patients and their caregivers had specific training in the use of the dedicated PDA description	12 months	-ECG -BNP capture -Scale -Blood pressure monitor	- Telephone line	- Symptoms -Blood pressure -Weight -BNP -Heart rate	_	_
Vries 2012	_	Netherlands	-Specialized care '-Post acute hospitalization	-HF nurse -Cardiologist -Patient	Developpment	To describe the process of care for a patient with severe chronic HF	Cohort	_	50 years	1 patient	_	-Specific education on HF	10 months	-AND & Tunstall	-Mobile phone	-Blood pressure -Weight -Symptoms -Heart rate	-Predefined ranges -No data received	-Adjust therapy to optimal leves according to HF guidelines.
Vries 2013	_	Netherlands	-Specialized care '-Post acute hospitalzation	-HF nurse -Cardiologist -Patient	Implementation	-To assess the actual status of use of telemonitoring and to describe the expectations, experiences and organizational aspects.	Cohort	-Ability to read -Have cognitive functional	Mean 48 years	43 patients	10 cardiologists 10 HF nurses	_	-3 and 6 months / as long as needed	-Motiva health buddy -Electronic weighing scale -Blood pressure monitor	-Internet	-Weight -BP -Symptoms -HR	_	_
Vuorinen 2014	2010 - 2012	Finland	-Specialized care -Post acute hospitalization	-Nurse -Patient -Cardiac team	Implementation	To assess the HF-related hospitalization with telemonitoring program	Randomized controlled trial	- between 18- 90 years -Able to use mobile phone	Mean 58 years	94 patients	_	_	6 months	-Blood pressure meter -Weight scale	-Mobile phone (mobile app) -Telephone line	-Weight -Blood pressure -Pulse -Symptoms	- Markedly differed from previous measurements	-Invite the patient for a check-up visit -Encourage patient to continue with the monitoring
Wade 2011	Decembre 2008 - June 2009	USA	-Specialized care -Post acute hospitalzation	-Physician -Patient -Case manager -Coordination assistant	Implementation	-To evaluate impact on out comes, quality of life and the feasibility of utilizating an internet based telemonitoring technology in an elderly HF population with multiple comorbidities.	Randomized controlled trial	_	Mean 78,1 years	316 patients	_	_	6 months	-Wired blood pressure monitor -Wireless weight scale	-Telephone line	-Show educational video -Symptoms -Blood pressure -Weight	-Threshold values in BP, W and HF guideline	- Telephone contact with case managers and visits to healthcare providers
Wakefield 2009	Not clear	USA	-Specialized care -Post acute hospitalzation	-Nurse -Patient	Implementation	-To evaluate the efficacy of telehealth application.	Randomized controlled trial	_	mean 69 years	148 patients	_	_	180 days	Videophone	-Telephone line	-Symptoms -medication	_	_
Weintraub 2010	December 2002 - November 2004	USA (Massachusett)	- Specialized care - Post acute hospitalization	-Patient -Nurse managers	Implementation	Health outcomes, HF management program :Assessing the incremental effect of automated health monitoring technology	Randomized controlled trial	-Ability to independently perform a stading weight '-Have phone line in the home	mean 69 years	188 Patients	_	nurse directed patient education and medication optimization (all patients) '-Training in the use of the AHM equipment at the time of installation	90 days	Weight scale, BP and HR self-measurmeent device, text messaging device Text messaging	Regular phone line => secure server => internet	Weight, blood pressure, heart rate, subjective patient self-assessments	Prespecified boundaries for weight, blood pressure, pulse, and symptoms	Phone call for discussion and subsequent intervention if necessary
Whitten2007	2002 -2003	USA (Michigan)	-Academic specialized care '-Post acute hospitalzation	-Registered nurse -Patient	Implementation	-To evaluate the use of home telehealth for patients with CHF	Randomized controlled trial	_	Mean 76 years	161 patients	_	_	10,7 weeks	-Visioconferencing	-Telephone -Visio	Not Clear	Not Clear	Not Clear
Whitten2009	Not clear	USA (Michigan)	-Specialized care '-Post acute hospitalzation	-Home health providers -Personal home visit -Nurse telehealth -physician	Developpment	-To show benefit of home based telehealth serivces in multiple aspect : emotional, behavioral and physical for patient discharged frome the hospital	Cohort	-Had a working telephone -Ability to understand written and spoken english -Ability to follow directions and orientation -Ability to manage telehealth equipment -Patients' home uncluttered and free from infestation	Mean 78 years	50 patients	_	-Equipment installation -Project introduction by nurse	48 days	-Weight scale ? -Blood pressure monitor ?	-Telephone line -Internet	-Weight -Blood pressure	-Not clear	-Not clear
Winkler2011	Novembre 2007- Decembre 2007	Germany (Berlin)	_Specialized care -Home care program	-Cardiologist -Nurse -General practitioner	Developpment	-To evaluate the feasibiity of a new wireless telemonitoring system via a mobile phone network	Cohort	-Ability to use the home devices	Mean 66 years	30 healthy volunteers	_	- 1 hour training program by nurse -technical breakdown, transferred to other telemedical centre	26 days	-PDA terminal -'-Blood pressure monitor -weight scale --Pulse oximeter -Electrocardiogram	-Mobile phone - Telephone line	-ECG -SPO2 -Body weight -Blood pressure -Self assessment -Pulse rate	_	-Patient conference with GP/rescue unit/ cardiologist
Woodend 2008	Not clear	Canada	- Specialized care '-Post acute hospitalzation	-Nurse -Technician -Patient	Implementation	To evaluate the outcomes of telehome monitoring	Randomized controlled trial	-Capable to read and write in English or French -Live within 100km of university	Mean 66 years	249 patients	_	-Disease management education -A technician home visit to set up and train the home monitoring equipment.	3 months	-Weight scale -ECG machine -BP machine	-Telephone line	-Weight -BP -ECG -Video conferencing	_	_
Wootton 2009	March 2006 - March 2007	Australia	-specialized care -Home care program	-Nurse -Patient	Implementation	To evaluate the telephone supported care coordination in patients with CHF.	Randomized controlled trial	- between 70 and 89 years old	Mean 82 years old	409 Patients	_	-Not clear	12 months	_	-Telephone	_	_	_
Wu 2005	May 1999 - Nov 2002	Canada	-Specialized care '-Post acute hospitalization	-Nurse practitioner -Cardiologist -Patient -Family physician	Implementation	To evaluate the feasibility and patients' acceptability of using the internet to communicate with HF patients.	Cohort	-Able to obtain their own body weights at home -Have internet access	Mean 48,7 years	62 patients	_	-Instruction on how to enter their weight, HR, BP.	3 months	_	-Telephone	-HR -BP -Weight -Symptoms	_	_

## Sheet: Evaluation dimensions
Identifiers	Data source (Collected data responsible)	Evaluation timing	Evaluation dimensions & sub dimensions	Evaluation criteria/indicators	Perspective adopted on evaluation indicators
Antonicelli 2008	-Patient	At 12 months post enrollment	-Cost of Chronic heart failure and resource utilization -Clinical outcomes	-Mortality rate -Quality of life (SF-36) -Rate of hospitalization -Number of consultation with CHF team	-Patient -Cargivers -Care payer
Antonicelli 2010	-Patient	At 12 months post enrollment	-Cost of Chronic heart failure and resource utilization -Clinical outcomes	-Mortality rate -Rate of readmission to hospital -Physician adherence to guidelines: Mean use of B-blockers	-Patient -Physician -Care payer
Baker 2011	-Patient	At 30 days post enrollment	-Clinical outcomes -Users perspective -Educational outcomes	-Quality of life -Self care behaviors -Self efficacy -Knowledge of disease	-Patient
Baker 2013	-Medicare -Social security administration	At 2 years post discharge	-Cost of Chronic heart failure and resource utilization -Clinical outcomes	-Mortality rate -Inpatient admission -Hospital days -ED visits	-Patient -Care payer
Balk2008	-Patient	At 288 days post enrollment	-Educational outcomes -Cost of Chronic heart failure and resource utilization -Clinical outcomes -Users perspective	-Total days in hospital for all cause -Total days alive out of hospital -Number of hospitalization admission -Knowledge of disease (HF knowledge score) réf 18,19 -Quality of life (SF-36 / Minnesota/European HF selfcare beahviour) réf 16,17 -Patient perception : acceptability, ease of use, acces to doctor and nurses	-Patient -Care payer
Bekelman 2015	-Patient	At 3,6 and 12 months post enrollment	-Cost of Chronic heart failure and resource utilization -Clinical outcomes	-Mortality rate -Despressive symptoms (PHQ-9) -Hospitalization	-Patient -Care payer
Benatar 2003	-Patient	At 6 and 12 months post enrollment	-Clinical outcomes -Users perspective -Cost of Chronic heart failure and resource utilization	-Anxiety -Quality of life -Depression -HF readmissions -Length of stay -Self efficacy	-Care payer -Patient -Care givers
Bernocchi 2012	-Patient	At 6 months post enrollment	-Clinical outcomes	-Quality of life	-Patient
Bikdeli 2014	-patient	At 6 months post enrollment	-Clinical outcomes -Cost of Chronic heart failure and resource utilization	-Quality of life -Satisfaction of care -Readmission -Mortality	-patient -Care payer
Bisio 2015	-Healthy volunteer	_	-Technical characteristics -Users perspective	-Utility -Reliability of transmitted data - Device specifications -Platforme interoperability - Platforme connection with other devices(Lecture réf (18))	-project manager
Black 2014b	-Patient -Administrative data	At 180 days post-discharge	-Cost of Chronic heart failure and resource utilization -Clinical outcomes -Educational outcomes -Users perspective	-Self care behavior scale -Readmission rate -Hospital days -Cost (societal and provider perspective) -Mortality -Morbidity -Emergency departement visits -Medication adherence -Cognitive ability/feedback réf (20) -Quality of life -Social network: Lubben social network scale -Self efficacy	-Patient -Care Payer -Care provider
Blum2014	-Nurse practitioner -Patient	Readmission 4 times per year/ At 802 days post enrollment/ QOL Baseline,6 and 12 months post enrollment	-Cost of Chronic heart failure and resource utilization -Clinical outcomes	- Total number of hospitalization -Total number of days in the hospital -Total medicare payment per subject -Total ED payment per subject -Quality of life -Mental health	-Patient -Care payer
Bohme2012	-Patient	At 3 and 6 months post enrollment	-Clinical outcomes	-Quality of life	-Patient
Bowles 2009b	- Patient -Nurse	At 60 and 90 days post enrollment	- Clinical outcomes - Cost of Chronic heart failure and resource utilization	-Depression -Self care behavior scale -Self efficacy/confidence - number of nurse visits -Time to rehospitalization -Time to emergency department use -Health status rate	-Patient -Care provider -Care payer
Boyne 2014	-Patient	At 3, 6 and 12 months post enrollment	-Clinical outcomes	-Patient adherence to treatment -Self efficacy -Self care behavior scale	-Patient
Boyne2011	-Patient	At enrolment (baseline), 3 months, 6, 9 and 12 months post enrollment	-Clinical outcomes -Cost of Chronic heart failure and resource utilization -Educational outcomes	-Hospital admission rate -QOL : Kansas city cardiomyopathy quetionnaire (KCCQ) -Depression -Morbidity -Patient adherence to treatment -Knowledge of disease -Self efficacy/confidence -Costs	-Patient -Care payer
Boyne2012	-Patient -Specialized nurse	At 12 months post enrollment	-Clinical outcomes -Cost of Chronic heart failure and resource utilization	- Time to first HF hospitalization -HF admission -Number of readmission for heart failure -All hospitalization -Days in hospital for HF -Other cause hospitalization -Mortality -Number of visits to HF clinic	-Patient -Care payer
Boyne2013	-Patient	At , 3, 6, 9 and 12 months ost enrollment	-Clinical outcomes -Cost of Chronic heart failure and resource utilization -Educational outcomes:	-Hospital admission -Total cost -Hospital days -Quality of life -Patient adherence to treatment -Knowledge of disease	-patient -Care payer -Care givers
Bradford 2005	-Patient	Not clear	-Users perspective	-willingness to pay for telemonitoring	-Care payer -Project manager
Browning2011	-Patient -Staff nurse	At 12 months post enrollment	-Cost of Chronic heart failure and resource utilization -Users perspective	- Number of skill nursing visits -OASIS severity of illness rating -Number of emergency visits -Number of rehospitalization -Feeling of patient: reassured, ergonomic, ethical, safety -Patient and family satisfaction with new technology -Easy to use	-Patient -Care giver -Nurse -Care payer
Capomolla 2004	- Patient	At 10 months post enrollment	- Clinical outcomes -Cost of chronic heart failure and resource utilization	- Rehopsitalization -Cardiac death -Emergency room access	-Patient -Care payer
Cartwright2013	-Patient	-Baseline, 4 and 12 months post enrollment	-Clinical outcomes	-Quality of life -Anxiety -Depressive	-Care giver -Patient
Chaudhry 2007	-Patient -Families	At 3 and 6 months post enrollment	-Cost of Chronic heart failure and resource utilization -Users perspective -Clinical outcomes	-Hospital readmission -Mortality rate -Number of office visits -Cost of inpatient and outpatient medical care -Diet adherence -Satisfaction of care -Social network -Self efficacy	-Patient -Project manager -Care payer
Chaudhry 2010	-Patient	At 90 and 180 days post enrollment	-Clinical outcomes	Readmission number for any reason Death number from any cause Number of hospitalization for heartfailure Number of days in the hospital Number of hospitalizations -Satisfaction of care -Quality of life -Depression	Patient Care provider Care payer
Chen2010	-Patient	-At 6 months post enrollment	-Cost of Chronic heart failure and resource utilization	-All cause admission rate -HF admission rate -Duration of all cause hospital stay -Duration of HF hospital stay -Medical costs : ED cost, Out ptient cost, cost of inpetient HF	-Care payer
Clark 2007	-Patient -Nurse	At 6 and 12 months post enrollment	-Users perspective	-Adaptation to telephone monitoring -Patient and family satisfaction with new technology -Patient and provider compliance with telemonitoring	-patient -Care provider -Manager
Cleland 2005	-Patient	At 240 and 450 days post enrollment	-Clinical outcomes -Cost of Chronic heart failure and resource utilization	-Mortality -Duration of admissions -Number of admissions -Days lost due to death	-Patient -Care payer
Cole 2006	-Patient	At 6, 12 and 24 months post enrollment	-Users perspective -Clinical outcomes	-Medication adherence -Depression -Patient and family satisfaction with new technology	-Patient
Copeland 2010	-Patient	At 6 and 12 months post enrollment	-Clinical outcomes -Cost of Chronic heart failure and resource utilization	-Quality of life -Satisfaction of care -30 day readmissions -Medication costs -Outpatient costs -HF realted admissions -Costs of care	-Patient -Care payer
Cui 2013	-Patient	At 3, 6 and 12 months post enrollment	-Cost of Chronic heart failure and resource utilization -Clinical outcomes	- Number of family physician visits -Number Physician specialist visits -Number physician visits -Number internist specialist visits -Hospital in patient days -Quality of life '-Self care behavior scale -Satisfaction of care	-Primary care physician -Patient -Care provider
Dansky 2008	-Patient -Hospital record data	At 60 and 120 days post enrollment	-Clinical outcomes -Cost of Chronic heart failure and resource utilization	-Number of skilled nursing visits -Hospitalization during -ED visits -Total hospitalizations -Mortality -Adherence to physical activity	-Patient -Care payer
Dar 2009	-Patient -Nurse	-At 3 and 6 months post enrollment	-Cost of Chronic heart failure and resource utilization -Clinical outcomes	-Number of hospitalizations '-Duration of hospitalization '-Days alive and out of hospital -Proportion emergency HF hospitalization -Quality of life	-Care payer -Patient
Dendale2012	-Patient	At 6 months post enrollment	-Clinical outcomes -Cost of Chronic heart failure and resource utilization	-Mortality -Hf related hospitalization -All hospitalization -Days lost to death -Hospitalization costs	-Care payer -Patient
Dierckx 2014	-Patient	_	-Cost of Chronic heart failure and resource utilization	-Hospitalization	-Care payer
Domingo 2011	-Patient	At 12 months post enrollment	-Resource utilization -Clinical outcomes -Educational outcomes	-Number of days in hospital -QOL -Knowledge of disease -Mortality rate	-Care payer -Patient
Domingo 2012	-Patient -Professional	At 6 and 12 months post enrollment	-Users perspective -Clinical outcomes -Educational outcomes -Cost of Chronic heart failure and resource utilization	-Number of hospitalization -quality of life -Mortality -Knowledge of disease -Patient's motivation -Patient and family satisfaction with new technology -Patient and provider compliance with telemonitoring -Care provider satisfaction/Nurse perception (easy to use, monotony of system)	-Project manager -Patient -Professional -Care payer
Dunagan 2005	-Patient	At 6 and 12 months post enrollment	-Clinical outcomes -Cost of Chronic heart failure and resource utilization	-Mortality -Cost of hospitalization -Number of hospitalization -Satisfaction of care	-Patient -Care payer
Dwinger 2013	-Patient	At 12, 24 and 36 months post enrollment	-Clinical outcomes -Cost of Chronic heart failure and resource utilization	-Hospital readmissions -Medication adherence -Anxiety -Quality of life -Depression	-Patient -Care payer
Ferrante 2010	-Patient	At 16 and 57 months post enrollment	-Clinical outcomes -Cost of Chronic heart failure and resource utilization	-Mortality -HF hospitalization	-Patient -Care payer
Finkelstein 2006	-Patient -Nurse -Technician ?	At 6 months post enrollment	-Clinical outcomes -Educational outcomes -Cost of Chronic heart failure and resource utilization -Users perspective	-Health status rate -Mortality and morbidity rate -Number of visits -Avg. Nurse travel (Miles/cost) -Diet adherence -Medication adherence -Self care behavior -Technical time -Equipment (cost per visit) -Cost of technical maintenance : Technical travel,Number of technical visits -Knowledge of disease -Patient and family satisfaction with new technology	-Care payer -Project manager -Caregivers -Patient
Finkelstein2010	-Patient	At 12 months post enrollment	-Users perspective	-Acceptability of technology and service (patient) -Patient and family satisfaction with new technology -Acceptability of technology ( care provider)	-Patient -Manager
Gambetta 2007	-Patient	During 7 months and At 12 months post enrollment	-Clinical outcomes -Cost of Chronic heart failure and resource utilization	-Medication adherence -Hospitalization	-Patient -Care payer
Gellis 2012	-Patient -Hospital recorde data?	At 3 and 12 months post enrollment	-Cost of Chronic heart failure and resource utilization -Clinical outcomes	-Hospital readmissions -ED visits -Hospitalization days -Quality of life -Satisfaction of care -Mental health	-Care payer -Patient
Giordano 2009	-Patient	At 12 months post enrollment	-Cost of Chronic heart failure and resource utilization -Clinical outcomes	-Readmission for hospitalization -Anxiety	-Patient -Care payer
Giordano 2011	-Patient	-At 4 and 8 years	-Cost of Chronic heart failure and resource utilization -Clinical outcomes	-Rate of hospital readmission -Cardiovascular/all cause mortality rate -Cardio and non-cardio re hospitalization -Number of scheduled/ unscheduled calls -Number of changes in therapy -Quality of life -Mortality	-Patient -Care payer
Giordano 2013	-Patient	At 12 months post enrollment	-Cost of Chronic heart failure and resource utilization -Clinical outcomes	-Mortality -Readmission -Length of stay -Unplanned admissions -Quality of life	-Care payer -Patient
Goldberg 2003	-Patient	At 2 weeks, 3 and 6 months post enrollment	- Clinical outcomes -Cost of chronic heart failure and resource utilization -Users' perspective	- Quality of life -Mortality -Emergency room visitation rate -Hospital readmission rate -Heart failure hospitalization readmission rate -Satisfaction of care	-Patient -Care payer
Gonzalez 2010	-Patient	At 1 year post enrollment	-Clinical outcomes	-Selfcare behavior -Quality of life	-Patient
Gund 2008	-Patient	Spring 2007	- Users perspective	-Utility	-Project manager -Patient
Guzman-Clark 2013	-Patient	At 30,60 and 90 days post enrollment	-Cost of Chronic heart failure and resource utilization -Clinical outcomes -Users perspective	-Number of days the patient completed as HT session -Number of primary care visits -Number of cardiology clinic visits -Mental health -Health status rate -Quality of life -Patient and family satisfaction with new technology -Patient and provider compliance with telemonitoring	-Patient -Care payer
Jehn 2013	-Patient	-At 3,6,9,12,18 and 24 months post enrollment	Clinical outcomes -Users perspective	- Health status rate -Adherence to physical activity -Reliability of ICT	-Patient
Jerant 2001	-Patient	At 6à and 180 days post enrollment	-Clinical outcomes -Cost of Chronic heart failure and resource utilization -Organization	-All cause readmissions -ED visits -Nursing intervention charge -Quality of life -Satisfaction of care -Clinical workload	-Care payer -Patient
Jerant 2003	-Patient	At 60 days post enrollment	-Cost of Chronic heart failure and resource utilization -Clinical outcomes	-Health status rate -Satisfaction of care -Mental health -Self care behavior -Patient adherence to treatment -Rehospitalization -Cost of care	-Patient -Care payer
Johnston 2010	-Patient -Nurse	-Not clear	-Users perspective	-Feeling of patient: reassured, ergonomic, ethical, safety -Access to care providers	-Family -Patient -Manager
Kashem 2006	-Patient	At 1 year post enrollment	-Clinical outcomes	-Quality of life	-Patient
Kashem 2008	-Patient	At 12 months post enrollment	-Cost of Chronic heart failure and resource utilization	-Hospital readmissions -ED visits -Scheduled clinic visits -Hospital days	-Patient -Care payer
Kastner 2010	-Patient	_	Users perspective	-Utility	_
Kessing 2011	-Patient	At 6, 9, 12, 15 and 18 months post enrollment	-Cost of Chronic heart failure and resource utilization -Clinical outcomes -Users perspective	-Healthcare consumption and costs (Number of rehospitalization, visits to GP and ED) -Medication adherence -QOL (KCCQ) -Self care behavior -Depression -Anxiety -Self efficacy	-Care payer -Patient
Kobb 2003	-Patient -Care provider	At 6 months post enrollment	-Cost of Chronic heart failure and resource utilization -Clinical outcomes -Users perspective : Patient and provider satisfaction	-Hospitalization admissions -Bed days -ED visits -satisfaction of care -Patient and family satisfaction with new technology -Care provider satisfaction/Nurse perception (easy to use, monotony of system)	-Patient -Care payer
Koehler 2011	-Patient -Investigators -Insurance companies	-At 3,6,9,12,18 and 24 months post enrollment/ Just for depression and SF-36 12 and 24 months post enrollment	-Clinical outcomes -Cost of Chronic heart failure and resource utilization	-Hospitalization rate for HF -All cause mortality -Death due to cardiovascular cause -Number of days lost between the date of death and the date of intended follow up. -Quality of life -Mental health	-Patient -care givers
Koehler 2012	-Patient	At 3, 6, 9, 12, 18 and 24 months post enrollment	-Cost of Chronic heart failure and resource utilization '-Clinical outcomes	- Total mortality rate - Cardiovascular mortality rate -Rate of Hospitalization for HF -All cause hospitalization rate -Cardiovascular hospitalization rate -Mental health	-Patient -Care payer
Koehler2010	-Patient	-At 3,6,9,12,18 and 24 months post enrollment	-Cost of Chronic heart failure and resource utilization -Clinical outcomes	-Cardiovascular mortality - Rate of cardiovascular hospitalization at 6,12,24 -Days lost due to death or HF hospitalization -Rate of hospitalization for heart failure at 6,12 and 24 months -Hospitalization for any reason -Quality of life -Depression	-Patient -care givers
Konstam 2011	-Patient	At baseline, 45 and 90 days post enrollment	-Cost of Chronic heart failure and resource utilization -Clinical outcomes	-Quality of life -mortality -Hospitalization -patient adherence to treatment	-Patient -Care payer
Krum2013	-Patient	-Not clear	-Cost of Chronic heart failure and resource utilization -Clinical outcomes	-All cause death -All cause / HF hospitalization	-Patient -Care payer
Kulshreshtha 2010	-Patient	At 3 and 6 months post enrollment	-Clinical outcomes -Users perspective -Resource utilization	- All cause rehospitalization rate -Rehospitalization for HF rate -Mortality -ER visits -Lenght of stay at hospital -Satisfaction of care -Easy to use -Patient and family satisfaction with new technology	-Patient -Care payer
Kurtz 2011	- Patient	At 12 months post enrollment	- Clinical outcomes -Cost of chronic heart failure and resource utilization	-Re-admission for HF -Mortality -Emergency room visit -HF clinic visit	-Patient -Care payer
Ledwidge 2013	-Patient	At 90 days post-enrollment	-Clinical outcomes	-Morbidity -Diet and medication adherence	-Patient
Lind 2013	-Patient	At 13 months post enrollment	-Clinical outcomes -Educational outcomes -Cost of Chronic heart failure and resource utilization	-Easy of use -Quality of life -Knowledge of disease -Hospital readmission	-Patient -Care payer
Lind 2014	-Patient -Care givers	-Not clear	-Clinical outcomes -Users perspective -Organizational	-Quality of life -Self care behavior -Utility -Easy to use -Patient and physician communication	-Patient -Care givers
Lobodzinski 2010	-Patient	_	-Users perspective -Clinical outcomes -Cost of Chronic heart failure and resource utilization	-Quality of life -Selfcare behavior -Easy to use	-Patient -Care payer
Lusignan 2001	-Patient	At 12 months post enrollment	-Clinical outcomes -Cost of Chronic heart failure and resource utilization -Users perspective	-Emergency appointment -Hospital admission - Reliability of ICT -Quality of life	-Care payer -Patient
Lynga 2012	-Patient	Not clear	-Clinical outcomes -Cost of Chronic heart failure and resource utilization	-Quality of life -Death for any cause -Any cause hospitalization -Cardiac hospitalization -Health status rate -Mental health -Morbidity -Patient adherence to treatment	-Care payer -Patient
MacKenzie 2010	-General Practician -HF nurse	_	-Organizational -Educational outcomes	- Primary care physician education -Acceptability of HF nurse by GP -HF nurses and GP communication -Clinical workload	-GPs -Hospital HF service
Madigan 2013	-Patient	At 60,90 and 180 days post enrollment	- Clinical outcomes -Cost of chronic heart failure and resource utilization	-Emergency visit -Rehospitalization -Mortality -Health status : quality of life	-Patient -Care payer
Martin-Lesende 2011	-Patient -Care givers/family -care professional	-At 3, 6 and 12 months post randomisation -Satis: A 3 months	-Clinical outcomes -Cost of Chronic heart failure and resource utilization Users perspective	-Mortality rate -Number od hospital admissions -Duration of hospital stay -Hospital admission due to HF - Number of emergency department visits, -Number of home visits(by thier GP or nurse), -Number of primary care visits, -Number of telephone contacts with primary health care professionals, - Number of visits to the specialist doctors -Quality of life -Satisfaction of care -Acceptability of tech…	-Patient , care givers -Care provider -Care payer
Masella 2009	-Patient	At 6 months post enrollment	-Clinical outcomes -Organizational impact -Cost of Chronic heart failure and resource utilization -Users perspective -Organizational -Educational outcomes	-Quality of life -Mortality -Patient adherence to treatment -Rehospitalization -Caregivers involvement -Patient and family satisfaction with new technology -Patient and physician communication	- Patient -Care payer
Morak 2011	-Patient	At 140 days post enrollment	-Users perspective	-Acceptability of technology and service (patient) -Utility	-Patient
Morguet 2008	-Patient	Not clear	-Cost of Chronic heart failure and resource utilization -Clinical outcomes	-Cardiac hospitalization duration -Cardiac hospitalization rate -All cause hospitalization duration -All cause hospitalization rate -Death rate	-Patient -Care payer
Morguet 2008	-Patient	Not clear	-Cost of Chronic heart failure and resource utilization -Users perspective	-Rate of calls with symptoms -Number of hospital admission -Hospitalization days -Number of referrals to family physician -Number of ECG per patient -Patient's motivation	-Patient -Nurse -Care payer
Mortara 2009	-Patient	At 12 months post enrollment	-Cost of Chronic heart failure and resource utilization -Clinical outcomes -Users perspective	-Bed days occupancy for HF -All cause mortality -All cause hosptalizations -Number of hospitalizations for HF -Easy to use	-Patient -Care payer
Moyer-Knox 2004	-Patient	Not clear	-Cost of Chronic heart failure and resource utilization -Clinical outcomes	-Morbidity rate -CHF hospitalization -Physician adherence to guidelines	-Patient -Care payer
Mueller 2002	-Patient	Not clear	-Clinical outcomes -Cost of Chronic heart failure and resource utilization	-Quality of life -Morbidity	-Patient -Care payer
Pedone 2015	-Patient	At 180 days post enrollment	-Cost of Chronic heart failure and resource utilization -Clinical outcomes	-All cause mortality -Morbidity scale -Hospital admissions -Health status rate	-Patient -Care payer
Pekmezaris 2012	-Patient	At 30 and 90 days post enrollment	-Users perspective -Cost of Chronic heart failure and resource utilization	-Hospitalization rate -Time to fisrt admission -Length of stay -Costs to medicare -ED visits -Easy to use
Piette 2008	-Patients -CarePartner	At 6 weeks post enrollment	-Clinical outomes -Educational outcomes -Users perspective	-Depression -Knowledge of disease -Patient and family satisfaction with new technology -Social network	-Patient -Caregiver, family -CarePartner
Piette 2013	-Patient	At 12 months post enrollment	-Clinical outcomes	-Depression -Quality of life	-Patient
Piotrowicz 2010	-Patient -Nurse	-At 8 weeks post enrollment	-Clinical outcomes	-quality of life -Adherence to physical activity	-Patient
Prescher2013	-Medical staff -patients -primary physician	At 28 months post enrollment	-Users perspective -Organizational -Clinical outcomes	-Quality of life -Satisfaction of care -Self efficacy -Utility -Patient and physician communication	-Patient -Primary physician -Manager
Quinn 2006	-Patient	At 9 weeks and 3 months post enrollment	-Cost of Chronic heart failure and resource utilization -Clinical outcomes -Educational outcomes	-Quality of life -Knowledge of disease -Rehospitalization	-Patient -Care payer
Radhakrishna 2013	-Patient	Not clear	-Clinical outcomes	-Morbidity -Selfcare behavior	-Patient
Ramaekers 2009	-Patient	Not clear	-Educational outcomes -Clinical outcomes	-Anxiety -Depression -Patient adherence to treatment -Knowledge of disease	-Patient
Riegel 2002	-Patient	At 3 and 6 months post enrollment	-Clinical outcomes -Cost of Chronic heart failure and resource utilization	-Hospitalization rates -Readmission rates -Hospital days -Days to first rehospitalization -ED visits -Inpatient costs -Outpatient resource use -Health status rate	-Patient -Care payer
Riegel 2006	-Patient	-At 1,3 and 6 months hospital post discharge	-Cost of Chronic heart failure and resource utilization -Clinical outcomes	-HF/all cause readmission rate -HF / all cause hospitalization rate -HF / all cause days in the hospital -HF/ all cause cost of care (inpatient) -Mortality rate -Morbidity -Quality of life -Depression	-Patient -Care givers -Care payer
Riley 2015	-Patient	At 30, 90 and 182 days post enrollment	-Cost of Chronic heart failure and resource utilization	-Number of days inpatient -Number of ED admissions -Number of hospitalizations	-Patient -Care payer
Rosenman 2006	_	At 9 months post enrollment	-Clinical outcomes	-Quality of life	-Patient
Roth 2004	'-Patient	- Once every 4 months (QOL) - A 12 months post enrollement (Outcomes)	-Clinical outcomes -Cost of Chronic heart failure and resource utilization	-Quality of life -Number of days of hospitalizations	-Patient -Care payer -Care giver
Saxon 2007	-Patient	At 3, 6 and 15 months post enrollment	-Clinical outcomes -Users perspective -Cost of Chronic heart failure and resource utilization	-Motrality rate -Hospitalizations -Patient and family satisfaction with new technology -Quality of life -Feeling of patient: reassured, ergonomic, ethical, safety	-Care payer -Patient
Scalvini 2004	-Nurse -Physician cardiologist -Patient	307 days	-Cost of Chronic heart failure and resource utilization -Clinical outcomes	-Quality of life -Readmission rate for HF -Number of readmissions and out-of hospital deaths -Referral to an emergency department -Number of nurse consultation with cardiologist -Number of nurse consultation with general practitioner	Patient Care prayer
Scalvini2006	-Patient	-At 12 months post enrollment	-Cost of Chronic heart failure and resource utilization -Clinical outcomes	-Death -Hospitalization	-Care payer
Scherr2006	-Patient	At 90 days post-enrollment	-Users perspective	-Acceptability of technology and service (patient) -Utility -Patient and family satisfaction with new technology -Patient and provider compliance with telemonitoring	-patient -Care giver -project manager
Scherr2009	-Patient -Physician	At 6 months post enrollment	-Clinical outcomes -Cost of Chronic heart failure and resource utilization -Users perspective	-Patient adherence rate -Mortality -Rehospitalization -cumulative transmissions number -Cumulative monitoring days -Patient contact following alarms number -Adjustment of medication Number -Adjustment of individual limits, number -Acceptability of technology and service (patient) -Utility -Patient and family satisfaction with new technology -Patient and provider compliance with telemonitoring	-Care payer -Patient
Schneider 2004	-Patient	At 60 and 120 days post enrollment	-Cost of Chronic heart failure and resource utilization	-Nursing visit frequency -Unplanned hospitalization	-Care payer
Schofield 2005	-Patient	At 6 months post enrollment	-Cost of Chronic heart failure and resource utilization -Users perspective -Clinical outcomes	-All cause hospitalization rates -HF hospitalization rates -Total hospital inpatient days -Satisfaction of care -Patient and family satisfaction with new technology	-Patient -Care payer
Schwarz 2008	-Patient	At 10 and 90 days postdischarge	-Cost of Chronic heart failure and resource utilization -Clinical outcomes -Users perspective	Number of hospital readmissions -Number emergency visits -Costs care -Quality of life -Selfcare behavior -Depression -Caregivers involvement	Patient Caregivers Care payer
Seto 2010	-Patient -Care provider-Nurse	not clear	-Users perspective -Organizational -Technical characteristics	-Feeling of patient: reassured, ergonomic, ethical, safety -Easy to use -Secure storage -Clinical workload	-patient -Care provider -Manager
Seto 2012	-Patient -Nurse -Cardiologist	At 6 months post enrollment	-Clinical outcomes -Cost of Chronic heart failure and resource utilization	-ED visits -Mortality -Number of hospitalization -Number of heart function clinic visits -Quality of life	-Care payer -Patient
Smith 2008	-Patient	Not clear	-Cost of Chronic heart failure and resource utilization -Clinical outcomes	-ED visists -Inpatient admissions -Outpatient visits -Laboratory cost-Quality of life
Sohn 2012	-Patient	At 6 and 12 months post enrollment	-Cost of Chronic heart failure and resource utilization -Clinical outcomes	-Mortality rate -Number of hospitalization -Quality of life -Cost (for medication, for hospitalization, for therpeutic aids)	-Patient -Care payer
Soran 2008	-Patient	At 6 months post enrollment	-Clinical outcomes -Cost of chronic heart failure and resouce utilization -Educational outcomes	-Death -length of hospital stay -Patient education -Quality of life -Emergency romm visits	- Patient -Care payer
Spaeder 2006	-Patient -Nurse study	At 3 months post enrollment	-Clinical outcomes -Cost of Chronic heart failure and resource utilization	-Physician adherence to guidelines -Hospitalisation rate	-Physician
Spinsante2012	-Patient -Medical operator	-Not clear	-Users perspective -Technical characteristics	-Feeling of patient: reassured, ergonomic, ethical, safety -Set up and Configuration of system -Authentification -Easy to use -Quick switch on/off -Cognitive feedback -Intuitive functions and design -Reliability of ICT -Device specification	-Care provider -Patient -Manager
Stroetmann 2003	-Patient -Healthcare providers -IT service provider -Payer	-Not clear	-Organizational -Clinical outcomes	'-Quality of life	-Manager -Patient -Payer
Suchy 2014	-Patient	At 6 and 12 months post enrollment	-Clinical outcomes -Cost of Chronic heart failure and resource utilization	-Cost for HF -Quality of life -Anxiety -Depression -Adherence to physical activity	-Patient -Care payer
Svagard 2014	-Patient	Not clear	-Users perspective -Clinical outcomes	-Anxiety -Selfcare behavior -Knowledge of disease -Acceptability of technology and service (patient) -Self efficacy/confidence -Patient's motivation -Easy to use -Patient and family satisfaction with new technology -Utility -Care provider satisfaction/Nurse perception (easy to use, monotony of system) -Acceptability of technology ( care provider)	-Patient -Manager
Venter2012	-Patient -Healthcare staff	At 6 and 12 months post enrollment	-Cost of Chronic heart failure and resource utilization -Clinical outcomes -Users perspective	-Number of hospitalization -GP visits -Quality of life -Acceptability of technology and service (patient) -Patient and family satisfaction with new technology -Care provider satisfaction/Nurse perception (easy to use, monotony of system)	-Healthcare professional -patient -Care giver -Care payer
Villani 2014	-Patient	At 3, 6, 9 and 12 months post enrollment	- Clinical outcomes -Cost of chronic heart failure and resource utilization -Users' perspective	-Hospital readmissions -Mortality -Quality of life -Psychological status -Acceptation -Easy to use -Anxiety -Depression	-Patient -Care payer
Vries 2012	-Patient	At 10 months post enrollment	'-Clinical outcomes -Cost of Chronic heart failure and resource utilization	-Cost-effectiveness -Satisfaction of care	-Patient -Care payer
Vries 2013	-Patient -Cardiologist -HF nurse	At 3 or 6 months post enrollment	'-Cost of Chronic heart failure and resource utilization -Technical characteristics -Organizational -Clinical outcomes	-Readmission rate -Satisfaction of care -Assurance and hospital policy -Availability of service	-Patient -HF nurse -Care payer -Cardiologist
Vuorinen 2014	-Patients -Healthcare professionals	At 6 months post enrollment	-Users perspective -Clinical outcomes -Cost of chronic heart failure and resource utilization	-Adherence -User experience: acceptance,satisfaction of tech, usability -clinical status -Use of healthcare resources -Behaviour scale -Death -Hospital days during	- Patient -Healthcare professional -Care payer
Wade 2011	-Patient	At 6 months post enrollment	- Cost of Chronic heart failure and resource utilization -Clinical outcomes -Users perspective	-Number of all cause hospitalization -Cardiovascular inpatient days -Number of emergency visits -Rate of death -Number of primary care visits -Number of specialist visits -Quality of life -Feeling of patient: reassured, ergonomic, ethical, safety -Easy to use	-Patient -Care payer -Manager
Wakefield 2009	-Patient	At 90 and 180 days post enrollment	-Clinical outcomes -Users perspective -Educational outcomes	-Satisfaction of care -Self efficacy -Compliance with medication -Satisfaction of disease knowledge -Easy to use	-Patient
Weintraub 2010	-Patient	At 90 days post-enrollment	-Cost of Chronic heart failure and resource utilization -Clinical outcomes	-cardiovascular and all-cause hospitalization rates - all-cause mortality rates - times to HF hospitalization or death and all-cause hospitalization or death -event rates, time to first event, number of hospitalization days (all at 90 days post-discharge) -Quality of life -Patient adherence to treatment	-Patient -Care payer
Whitten2007	-Patient	-Baseline and 10,7 weeks post enrollment	-Clinical outcomes -Users perspective	-Quality of life -Patient and family satisfaction with new technology -Easy to use	-Patient -Care giver
Whitten2009	-Patient	At 57 days post enrollment	-Clinical outcomes -Users perspective	-Quality of life -Selfcare behavior -Patient and family satisfaction with new technology	-Patient -care giver
Winkler2011	Not clear	At 26 days post enrollment	Users perspective -Technical characteristics	-Reliability of ICT -Easy to use -Feeling of patient: reassured, ergonomic, ethical, safety -Reliability of transmitted data -Availability of service	-Project manager -Patient
Woodend 2008	-Patient	At 1,3 and 12 months postdischarge	-Clinical outcomes -Cost of Chronic heart failure and resource utilization	-Hospital readmission -Days spent in hospital -Morbidity -Mental health -Quality of life -Satisfaction of care -Easy to use	-Care payer -Patient
Wootton 2009	-Patient	At 12 months post enrollment	-Clinicale outcomes -Cost of Chronic heart failure and resource utilization	-Quality of life	-Patient -Care payer
Wu 2005	-Patient	At 12 months post enrollment	-Clinical outcomes -Cost of Chronic heart failure and resource utilization -Technical characteristics -Users perspective	-Frequency of hospitalization -Unplanned hospitalization -Mortality -Quality of life -Feeling of patient: reassured, ergonomic, ethical, safety -Maintainability	-Patient -Care payer
